# Supplementary material for: 2,2′-Azanediyl­diethanaminium pyridine-2,5-dicarboxyl­ate
Source: Acta Crystallogr Sect E Struct Rep Online. 2011 Jan 8;67(Pt 2):o292. doi: 10.1107/S1600536810054413 (PMC3051686; doi:10.1107/S1600536810054413)
Supplement: Supplementary file 1 [file e-67-0o292-sup1.cif]

##############################################################################
###                                                                        ###
###        Electronic paper (Acta Crystallographica Section E)             ###
###                                                                        ###
##############################################################################
#                                                                            #
# This CIF contains the data in a paper accepted for publication in Acta     #
# Crystallographica Section E. It conforms to the requirements of Notes      #
# for Authors for Section E, and has been peer reviewed under the auspices   #
# of the IUCr Commission on Journals.                                        #
#                                                                            #
# Full details of the Crystallographic Information File format               #
# are given in the paper "The Crystallographic Information File (CIF):       #
# a New Standard Archive File for Crystallography" by S. R. Hall, F. H.      #
# Allen and I. D. Brown [Acta Cryst. (1991), A47, 655-685].                  #
#                                                                            #
# The current version of the core CIF dictionary is obtainable from          #
# ftp://ftp.iucr.org/pub/cif_core.dic. The current version number is 2.4.    #
#                                                                            #
# Software is freely available for graphical display of the structure(s) in  #
# this CIF.  For information consult the CIF home page http://www.iucr.org/  #
# cif/home.html                                                              #
#                                                                            #
# This file may be used for bona fide research purposes within the           #
# scientific community so long as proper attribution is given to the journal # 
# article from which it was obtained.                                        #
#                                                                            #
##############################################################################
                                             
data_I
_audit_creation_method     SHELXL-97
_chemical_name_systematic
;
2,2'-Azanediyldiethanaminium pyridine-2,5-dicarboxylate
;
_chemical_name_common
;
Diethylenetriaminium pyridine-2,5-dicarboxylate
;
_chemical_formula_moiety     'C4 H15 N3 2+, C7 H3 N O4 2-'
_chemical_formula_sum     'C11 H18 N4 O4'
_chemical_formula_iupac     'C4 H15 N3 2+, C7 H3 N O4 2-'
_chemical_formula_weight     270.29
_chemical_melting_point     ?
_symmetry_cell_setting     monoclinic
_symmetry_space_group_name_H-M     'P 21/c'
_symmetry_space_group_name_Hall     '-P 2ybc'
loop_
    _symmetry_equiv_pos_as_xyz
    'x, y, z'
    '-x, y+1/2, -z+1/2'
    '-x, -y, -z'
    'x, -y-1/2, z-1/2'
_cell_length_a     10.485(2)
_cell_length_b     7.7016(15)
_cell_length_c     17.254(4)
_cell_angle_alpha     90.00
_cell_angle_beta     106.67(3)
_cell_angle_gamma     90.00
_cell_volume     1334.7(5)
_cell_formula_units_Z     4
_cell_measurement_reflns_used     3595
_cell_measurement_theta_min     2.46
_cell_measurement_theta_max     29.17
_cell_measurement_temperature     298(2)
_exptl_crystal_description     block
_exptl_crystal_colour     yellow
_exptl_crystal_size_max     0.3
_exptl_crystal_size_mid     0.3
_exptl_crystal_size_min     0.15
_exptl_crystal_density_diffrn     1.345
_exptl_crystal_density_meas     ?
_exptl_crystal_density_method     'not measured'
_exptl_crystal_F_000     576.0
_exptl_absorpt_coefficient_mu     0.104
_exptl_absorpt_correction_type     integration
_exptl_absorpt_process_details     '(X-RED32; Stoe & Cie, 2005)'
_exptl_absorpt_correction_T_min     0.967
_exptl_absorpt_correction_T_max     0.983
_exptl_special_details
;
;
_diffrn_ambient_temperature     298(2)
_diffrn_radiation_type     MoK\a
_diffrn_radiation_wavelength     0.71073
_diffrn_radiation_source     'fine-focus sealed tube'
_diffrn_radiation_monochromator     graphite
_diffrn_measurement_device_type     'Stoe IPDS II'
_diffrn_measurement_method     'rotation method'
_diffrn_detector_area_resol_mean     '0.15 mm'
_diffrn_reflns_number     14267
_diffrn_reflns_av_R_equivalents     0.0993
_diffrn_reflns_av_sigmaI/netI     0.0632
_diffrn_reflns_theta_min     2.46
_diffrn_reflns_theta_max     29.17
_diffrn_reflns_theta_full     29.17
_diffrn_measured_fraction_theta_max     0.997
_diffrn_measured_fraction_theta_full     0.997
_diffrn_reflns_limit_h_min     -14
_diffrn_reflns_limit_h_max     13
_diffrn_reflns_limit_k_min     -10
_diffrn_reflns_limit_k_max     10
_diffrn_reflns_limit_l_min     -23
_diffrn_reflns_limit_l_max     23
_diffrn_standards_number     0
_diffrn_standards_interval_count     ?
_diffrn_standards_interval_time     ?
_diffrn_standards_decay_%     ?
_refine_special_details
;
Refinement of <i>F</i>^2^ against ALL reflections. The weighted <i>R</i>-factor
<i>wR</i> and goodness of fit <i>S</i> are based on <i>F</i>^2^, conventional
<i>R</i>-factors <i>R</i> are based on <i>F</i>, with <i>F</i> set to zero for
negative <i>F</i>^2^. The threshold expression of <i>F</i>^2^ >
\s(<i>F</i>^2^) is used only for calculating <i>R</i>-factors(gt) <i>etc</i>.
and is not relevant to the choice of reflections for refinement.
<i>R</i>-factors based on <i>F</i>^2^ are statistically about twice as large
as those based on <i>F</i>, and <i>R</i>- factors based on ALL data will be
even larger.
;
_reflns_number_total     3593
_reflns_number_gt     2523
_reflns_threshold_expression     I>2sigma(I)
_refine_ls_structure_factor_coef     Fsqd
_refine_ls_matrix_type     full
_refine_ls_R_factor_all     0.1237
_refine_ls_R_factor_gt     0.0867
_refine_ls_wR_factor_gt     0.1682
_refine_ls_wR_factor_ref     0.1841
_refine_ls_goodness_of_fit_ref     1.177
_refine_ls_restrained_S_all     1.177
_refine_ls_number_reflns     3593
_refine_ls_number_parameters     200
_refine_ls_number_restraints     0
_refine_ls_hydrogen_treatment     mixed
_refine_ls_weighting_scheme     calc
_refine_ls_weighting_details
         'calc w=1/[\s^2^(Fo^2^)+(0.0436P)^2^+0.9032P] where P=(Fo^2^+2Fc^2^)/3'
_atom_sites_solution_hydrogens     geom
_atom_sites_solution_primary     direct
_atom_sites_solution_secondary     difmap
_refine_ls_shift/su_max     0.000
_refine_ls_shift/su_mean     0.000
_refine_diff_density_max     0.390
_refine_diff_density_min     -0.281
_refine_ls_extinction_method     none
_refine_ls_extinction_coef     ?
loop_
    _atom_type_symbol
    _atom_type_description
    _atom_type_scat_dispersion_real
    _atom_type_scat_dispersion_imag
    _atom_type_scat_source
    'C' 'C' 0.0033 0.0016
                         'International Tables Vol C Tables 4.2.6.8 and 6.1.1.4'
    'H' 'H' 0.0000 0.0000
                         'International Tables Vol C Tables 4.2.6.8 and 6.1.1.4'
    'N' 'N' 0.0061 0.0033
                         'International Tables Vol C Tables 4.2.6.8 and 6.1.1.4'
    'O' 'O' 0.0106 0.0060
                         'International Tables Vol C Tables 4.2.6.8 and 6.1.1.4'
_computing_data_collection     'X-AREA (Stoe & Cie, 2005)'
_computing_cell_refinement     'X-AREA (Stoe & Cie, 2005)'
_computing_data_reduction     'X-RED32 (Stoe & Cie, 2005)'
_computing_structure_solution     'SHELXS97 (Sheldrick, 2008)'
_computing_structure_refinement     'SHELXL97 (Sheldrick, 2008)'
_computing_molecular_graphics     'ORTEP-3 for Windows (Farrugia, 1997)'
_computing_publication_material     'WinGX (Farrugia, 1999)'
loop_
    _atom_site_type_symbol
    _atom_site_label
    _atom_site_fract_x
    _atom_site_fract_y
    _atom_site_fract_z
    _atom_site_U_iso_or_equiv
    _atom_site_adp_type
    _atom_site_calc_flag
    _atom_site_refinement_flags
    _atom_site_occupancy
    _atom_site_disorder_assembly
    _atom_site_disorder_group
    O O1 0.6009(2) 0.1955(4) 0.15541(15) 0.0729(8) Uani d . 1 . .
    O O2 0.60280(19) 0.3262(3) 0.04174(12) 0.0548(6) Uani d . 1 . .
    O O3 1.29302(19) 0.1713(3) 0.26621(13) 0.0551(6) Uani d . 1 . .
    O O4 1.28741(19) 0.3736(3) 0.17248(12) 0.0509(5) Uani d . 1 . .
    N N1 0.8735(2) 0.3611(3) 0.09555(13) 0.0391(5) Uani d . 1 . .
    N N2 0.4579(2) -0.0627(3) 0.21118(15) 0.0382(5) Uani d . 1 . .
    N N3 0.2987(2) -0.0099(3) 0.04917(15) 0.0460(6) Uani d . 1 . .
    N N4 0.3271(3) 0.3560(4) 0.01663(16) 0.0443(6) Uani d . 1 . .
    C C1 0.8097(2) 0.2669(3) 0.13871(15) 0.0327(5) Uani d . 1 . .
    C C2 0.8779(3) 0.1723(4) 0.20632(17) 0.0436(6) Uani d . 1 . .
    H H2 0.8315 0.1112 0.2361 0.052 Uiso calc R 1 . .
    C C3 1.0150(3) 0.1698(4) 0.22901(16) 0.0422(6) Uani d . 1 . .
    H H3 1.0619 0.1033 0.2729 0.051 Uiso calc R 1 . .
    C C4 1.0825(2) 0.2672(3) 0.18589(15) 0.0341(5) Uani d . 1 . .
    C C5 1.0069(3) 0.3606(3) 0.12018(16) 0.0381(6) Uani d . 1 . .
    H H5 1.0515 0.4273 0.0913 0.046 Uiso calc R 1 . .
    C C6 0.6586(2) 0.2626(3) 0.10991(16) 0.0381(6) Uani d . 1 . .
    C C7 1.2334(3) 0.2704(4) 0.21038(16) 0.0401(6) Uani d . 1 . .
    C C8 0.3824(3) -0.2064(4) 0.16064(19) 0.0496(7) Uani d . 1 . .
    H H8A 0.3570 -0.2911 0.1951 0.059 Uiso calc R 1 . .
    H H8B 0.4386 -0.2640 0.1326 0.059 Uiso calc R 1 . .
    C C9 0.2599(3) -0.1373(4) 0.09994(18) 0.0475(7) Uani d . 1 . .
    H H9A 0.2120 -0.2316 0.0669 0.057 Uiso calc R 1 . .
    H H9B 0.2015 -0.0841 0.1277 0.057 Uiso calc R 1 . .
    C C10 0.1898(3) 0.0876(4) -0.00271(17) 0.0474(7) Uani d . 1 . .
    H H10A 0.1346 0.1334 0.0290 0.057 Uiso calc R 1 . .
    H H10B 0.1353 0.0113 -0.0437 0.057 Uiso calc R 1 . .
    C C11 0.2408(3) 0.2359(4) -0.04313(17) 0.0525(8) Uani d . 1 . .
    H H11A 0.2909 0.1892 -0.0777 0.063 Uiso calc R 1 . .
    H H11B 0.1657 0.3001 -0.0770 0.063 Uiso calc R 1 . .
    H H2A 0.539(3) -0.100(4) 0.249(2) 0.058(9) Uiso d . 1 . .
    H H2B 0.486(3) 0.011(4) 0.1790(18) 0.044(8) Uiso d . 1 . .
    H H2C 0.405(4) 0.010(5) 0.238(2) 0.069(10) Uiso d . 1 . .
    H H3A 0.352(4) -0.064(5) 0.018(2) 0.083(12) Uiso d . 1 . .
    H H4A 0.417(4) 0.320(4) 0.032(2) 0.059(9) Uiso d . 1 . .
    H H4B 0.300(4) 0.365(5) 0.064(2) 0.068(11) Uiso d . 1 . .
    H H4C 0.322(4) 0.463(5) -0.006(2) 0.078(12) Uiso d . 1 . .
loop_
    _atom_site_aniso_label
    _atom_site_aniso_U_11
    _atom_site_aniso_U_22
    _atom_site_aniso_U_33
    _atom_site_aniso_U_12
    _atom_site_aniso_U_13
    _atom_site_aniso_U_23
    O1 0.0440(12) 0.103(2) 0.0698(15) -0.0193(12) 0.0137(11) 0.0258(14)
    O2 0.0361(10) 0.0691(14) 0.0538(12) 0.0065(10) 0.0041(9) 0.0145(11)
    O3 0.0376(10) 0.0646(14) 0.0590(13) 0.0127(10) 0.0074(9) 0.0041(11)
    O4 0.0381(10) 0.0631(13) 0.0544(12) -0.0137(9) 0.0176(9) -0.0085(10)
    N1 0.0391(11) 0.0379(11) 0.0397(11) -0.0011(9) 0.0103(9) 0.0061(9)
    N2 0.0306(11) 0.0380(12) 0.0428(12) -0.0004(9) 0.0055(10) 0.0057(10)
    N3 0.0443(13) 0.0444(13) 0.0448(13) 0.0052(10) 0.0055(10) 0.0025(11)
    N4 0.0377(12) 0.0476(14) 0.0454(14) 0.0005(11) 0.0084(10) 0.0097(11)
    C1 0.0326(11) 0.0284(11) 0.0369(12) 0.0018(9) 0.0096(10) 0.0012(10)
    C2 0.0364(13) 0.0458(15) 0.0480(15) -0.0022(11) 0.0108(11) 0.0151(12)
    C3 0.0366(13) 0.0429(14) 0.0450(14) 0.0023(11) 0.0083(11) 0.0119(12)
    C4 0.0336(12) 0.0303(12) 0.0387(13) -0.0013(10) 0.0108(10) -0.0055(10)
    C6 0.0323(12) 0.0391(13) 0.0414(14) -0.0006(10) 0.0084(10) 0.0004(11)
    C7 0.0333(12) 0.0418(14) 0.0446(14) -0.0002(11) 0.0105(11) -0.0114(12)
    C8 0.0522(17) 0.0348(14) 0.0556(17) -0.0015(12) 0.0056(14) 0.0031(12)
    C9 0.0450(15) 0.0411(14) 0.0493(15) -0.0075(12) 0.0021(12) -0.0018(13)
    C10 0.0462(15) 0.0427(15) 0.0451(15) 0.0017(12) 0.0000(12) -0.0072(12)
    C11 0.0604(18) 0.0531(17) 0.0379(14) 0.0071(15) 0.0040(13) 0.0039(13)
    C5 0.0414(13) 0.0343(12) 0.0403(13) -0.0041(11) 0.0146(11) 0.0039(11)
_geom_special_details
;
All e.s.d.'s (except the e.s.d. in the dihedral angle between two l.s. planes)
are estimated using the full covariance matrix. The cell e.s.d.'s are taken
into account individually in the estimation of e.s.d.'s in distances, angles
and torsion angles; correlations between e.s.d.'s in cell parameters are only
used when they are defined by crystal symmetry. An approximate (isotropic)
treatment of cell e.s.d.'s is used for estimating e.s.d.'s involving l.s.
planes.
;
loop_
    _geom_bond_atom_site_label_1
    _geom_bond_atom_site_label_2
    _geom_bond_site_symmetry_2
    _geom_bond_distance
    _geom_bond_publ_flag
    O1 C6 . 1.233(3) ?
    O2 C6 . 1.253(3) ?
    O3 C7 . 1.248(3) ?
    O4 C7 . 1.262(3) ?
    N1 C5 . 1.340(3) ?
    N1 C1 . 1.347(3) ?
    N2 C8 . 1.489(4) ?
    N2 H2A . 0.96(3) ?
    N2 H2B . 0.90(3) ?
    N2 H2C . 1.00(4) ?
    N3 C10 . 1.444(4) ?
    N3 C9 . 1.450(4) ?
    N3 H3A . 0.98(4) ?
    N4 C11 . 1.484(4) ?
    N4 H4A . 0.94(4) ?
    N4 H4B . 0.95(4) ?
    N4 H4C . 0.91(4) ?
    C1 C2 . 1.387(3) ?
    C1 C6 . 1.519(3) ?
    C2 C3 . 1.378(4) ?
    C2 H2 . 0.9300 ?
    C3 C4 . 1.385(4) ?
    C3 H3 . 0.9300 ?
    C4 C5 . 1.384(4) ?
    C4 C7 . 1.516(3) ?
    C8 C9 . 1.503(4) ?
    C8 H8A . 0.9700 ?
    C8 H8B . 0.9700 ?
    C9 H9A . 0.9700 ?
    C9 H9B . 0.9700 ?
    C10 C11 . 1.514(4) ?
    C10 H10A . 0.9700 ?
    C10 H10B . 0.9700 ?
    C11 H11A . 0.9700 ?
    C11 H11B . 0.9700 ?
    C5 H5 . 0.9300 ?
loop_
    _geom_angle_atom_site_label_1
    _geom_angle_atom_site_label_2
    _geom_angle_atom_site_label_3
    _geom_angle_site_symmetry_1
    _geom_angle_site_symmetry_3
    _geom_angle
    _geom_angle_publ_flag
    C5 N1 C1 . . 117.5(2) ?
    C8 N2 H2A . . 113.6(19) ?
    C8 N2 H2B . . 108.7(19) ?
    H2A N2 H2B . . 103(3) ?
    C8 N2 H2C . . 115(2) ?
    H2A N2 H2C . . 111(3) ?
    H2B N2 H2C . . 105(3) ?
    C10 N3 C9 . . 114.7(2) ?
    C10 N3 H3A . . 111(2) ?
    C9 N3 H3A . . 111(2) ?
    C11 N4 H4A . . 112(2) ?
    C11 N4 H4B . . 112(2) ?
    H4A N4 H4B . . 107(3) ?
    C11 N4 H4C . . 108(2) ?
    H4A N4 H4C . . 109(3) ?
    H4B N4 H4C . . 108(3) ?
    N1 C1 C2 . . 122.0(2) ?
    N1 C1 C6 . . 117.9(2) ?
    C2 C1 C6 . . 120.1(2) ?
    C3 C2 C1 . . 119.4(2) ?
    C3 C2 H2 . . 120.3 ?
    C1 C2 H2 . . 120.3 ?
    C2 C3 C4 . . 119.5(2) ?
    C2 C3 H3 . . 120.3 ?
    C4 C3 H3 . . 120.3 ?
    C5 C4 C3 . . 117.4(2) ?
    C5 C4 C7 . . 121.8(2) ?
    C3 C4 C7 . . 120.8(2) ?
    O1 C6 O2 . . 125.4(2) ?
    O1 C6 C1 . . 117.2(2) ?
    O2 C6 C1 . . 117.4(2) ?
    O3 C7 O4 . . 125.9(2) ?
    O3 C7 C4 . . 117.2(2) ?
    O4 C7 C4 . . 117.0(2) ?
    N2 C8 C9 . . 110.5(2) ?
    N2 C8 H8A . . 109.6 ?
    C9 C8 H8A . . 109.6 ?
    N2 C8 H8B . . 109.6 ?
    C9 C8 H8B . . 109.6 ?
    H8A C8 H8B . . 108.1 ?
    N3 C9 C8 . . 109.2(2) ?
    N3 C9 H9A . . 109.8 ?
    C8 C9 H9A . . 109.8 ?
    N3 C9 H9B . . 109.8 ?
    C8 C9 H9B . . 109.8 ?
    H9A C9 H9B . . 108.3 ?
    N3 C10 C11 . . 110.9(2) ?
    N3 C10 H10A . . 109.5 ?
    C11 C10 H10A . . 109.5 ?
    N3 C10 H10B . . 109.5 ?
    C11 C10 H10B . . 109.5 ?
    H10A C10 H10B . . 108.0 ?
    N4 C11 C10 . . 112.1(2) ?
    N4 C11 H11A . . 109.2 ?
    C10 C11 H11A . . 109.2 ?
    N4 C11 H11B . . 109.2 ?
    C10 C11 H11B . . 109.2 ?
    H11A C11 H11B . . 107.9 ?
    N1 C5 C4 . . 124.2(2) ?
    N1 C5 H5 . . 117.9 ?
    C4 C5 H5 . . 117.9 ?
loop_
    _geom_torsion_atom_site_label_1
    _geom_torsion_atom_site_label_2
    _geom_torsion_atom_site_label_3
    _geom_torsion_atom_site_label_4
    _geom_torsion_site_symmetry_1
    _geom_torsion_site_symmetry_2
    _geom_torsion_site_symmetry_3
    _geom_torsion_site_symmetry_4
    _geom_torsion
    _geom_torsion_publ_flag
    C5 N1 C1 C2 . . . . 0.1(4) ?
    C5 N1 C1 C6 . . . . -178.4(2) ?
    N1 C1 C2 C3 . . . . -2.0(4) ?
    C6 C1 C2 C3 . . . . 176.4(3) ?
    C1 C2 C3 C4 . . . . 2.6(4) ?
    C2 C3 C4 C5 . . . . -1.3(4) ?
    C2 C3 C4 C7 . . . . 178.6(3) ?
    N1 C1 C6 O1 . . . . -170.7(3) ?
    C2 C1 C6 O1 . . . . 10.9(4) ?
    N1 C1 C6 O2 . . . . 9.9(4) ?
    C2 C1 C6 O2 . . . . -168.6(3) ?
    C5 C4 C7 O3 . . . . -174.3(2) ?
    C3 C4 C7 O3 . . . . 5.8(4) ?
    C5 C4 C7 O4 . . . . 5.8(4) ?
    C3 C4 C7 O4 . . . . -174.1(2) ?
    C10 N3 C9 C8 . . . . -170.1(2) ?
    N2 C8 C9 N3 . . . . 58.8(3) ?
    C9 N3 C10 C11 . . . . 170.9(2) ?
    N3 C10 C11 N4 . . . . -58.1(3) ?
    C1 N1 C5 C4 . . . . 1.3(4) ?
    C3 C4 C5 N1 . . . . -0.7(4) ?
    C7 C4 C5 N1 . . . . 179.4(2) ?
loop_
    _geom_hbond_atom_site_label_D
    _geom_hbond_atom_site_label_H
    _geom_hbond_atom_site_label_A
    _geom_hbond_site_symmetry_A
    _geom_hbond_distance_DH
    _geom_hbond_distance_HA
    _geom_hbond_distance_DA
    _geom_hbond_angle_DHA
    _geom_hbond_publ_flag
    N2 H2A O3 2_745 0.96(3) 2.56(3) 3.254(3) 130(2) yes
    N2 H2A O4 2_745 0.96(3) 1.94(3) 2.886(3) 169(3) yes
    N2 H2B O1 . 0.90(3) 1.98(3) 2.821(4) 155(3) yes
    N2 H2C O3 1_455 0.99(4) 1.87(4) 2.843(3) 167(3) yes
    N3 H3A O2 3_655 0.97(4) 2.38(4) 3.223(3) 145(3) yes
    N4 H4A O2 . 0.95(4) 1.91(4) 2.807(4) 158(3) yes
    N4 H4B O4 1_455 0.94(4) 1.92(3) 2.840(3) 167(4) yes
    N4 H4C O2 3_665 0.91(4) 1.98(4) 2.823(4) 154(4) yes
    N4 H4C N1 3_665 0.91(4) 2.57(4) 3.253(4) 133(3) yes
    C8 H8A O1 2_645 0.9700 2.4900 3.218(4) 132 yes
    C3 H3 Cg 2_745 0.93 2.83 3.588(3) 139 y
    C10 H10B Cg 3_655 0.97 2.91 3.846(3) 161 y
data_global
_journal_date_recd_electronic     2010-12-23
_journal_date_accepted     2010-12-27
_journal_name_full     'Acta Crystallographica, Section E'
_journal_year     2011
_journal_volume     67
_journal_issue      2
_journal_page_first     o292
_journal_page_last     o292
_journal_paper_category     QO
_journal_coeditor_code     XU5129
_publ_contact_author
;
  'Aghabozorg, Hossein'
   Faculty of Chemistry
   Tarbiat Moallem University
   15614
   Tehran
   Iran
;
_publ_contact_author_email     'haghabozorg@yahoo.com'
_publ_contact_author_fax     '0098 021 88820993'
_publ_contact_author_phone     '0098 021 88848949'
_publ_section_title
;
2,2'-Azanediyldiethanaminium pyridine-2,5-dicarboxylate
;
loop_
    _publ_author_name
    _publ_author_address
    'Aghabozorg, Hossein'
;      Faculty of Chemistry
       Tarbiat Moallem University
       15614 Tehran
       Iran
;
    'Saemi, Maryam'
;      Faculty of Chemistry
       Tarbiat Moallem University
       15614 Tehran
       Iran
;
    'Khazaei, Zeynab'
;      Faculty of Chemistry
       Tarbiat Moallem University
       15614 Tehran
       Iran
;
    'Amani, Vahid'
;      Department of Chemistry
       Shahid Beheshti University
       G.C., Evin
       Tehran 1983963113
       Iran
;
    'Notash, Behrouz'
;      Department of Chemistry
       Shahid Beheshti University
       G.C., Evin
       Tehran 1983963113
       Iran
;
