# Supplementary material for: 2,2′-Azanediyl­diethanaminium pyridine-2,5-dicarboxyl­ate
Source: Acta Crystallogr Sect E Struct Rep Online. 2011 Jan 8;67(Pt 2):o292. doi: 10.1107/S1600536810054413 (PMC3051686; doi:10.1107/S1600536810054413)
Supplement: Supplementary file 2 [file e-67-0o292-Isup2.hkl]

# 
# h,k,l, Fc-squared, Fo-squared, sigma(Fo-squared) and status flag 
# 
data_I
_shelx_title ' KHC34H in P2(1)/c' 
_shelx_refln_list_code          4 
_shelx_F_calc_maximum      105.96 
_exptl_crystal_F_000       520.00 
_reflns_d_resolution_high  0.7292 
 
loop_ 
 _symmetry_equiv_pos_as_xyz 
 'x, y, z' 
 '-x, y+1/2, -z+1/2' 
 '-x, -y, -z' 
 'x, -y-1/2, z-1/2' 
 
_cell_length_a    10.4848 
_cell_length_b     7.7016 
_cell_length_c    17.2542 
_cell_angle_alpha  90.000 
_cell_angle_beta  106.671 
_cell_angle_gamma  90.000 
 
_shelx_F_squared_multiplier     1.000 
 
loop_ 
 _refln_index_h 
 _refln_index_k 
 _refln_index_l 
 _refln_F_squared_calc 
 _refln_F_squared_meas 
 _refln_F_squared_sigma 
 _refln_observed_status 
   2   0   0     8492.05     6937.14    655.29 o 
   3   0   0     4206.24     4401.69     25.04 o 
   4   0   0       11.79       18.91      3.87 o 
   5   0   0        0.48        2.63      3.09 o 
   6   0   0       20.58       23.20      3.90 o 
   7   0   0      770.02      682.12     54.14 o 
   8   0   0       36.32       41.77      5.73 o 
   9   0   0        3.29        4.07      5.01 o 
  10   0   0      340.51      266.63      7.71 o 
  11   0   0        7.63       20.59      5.57 o 
  12   0   0       12.17       11.37      4.17 o 
  13   0   0       17.09       16.06      7.98 o 
   1   1   0        0.63        3.57      4.79 o 
   2   1   0     1653.13     1573.03     80.38 o 
   3   1   0     9173.00     9011.07    379.98 o 
   4   1   0     5033.79     5300.76    165.31 o 
   5   1   0     2012.23     2062.96     61.01 o 
   6   1   0      301.21      267.63      6.77 o 
   7   1   0      615.95      630.46     17.84 o 
   8   1   0       17.22       24.30      2.85 o 
   9   1   0       45.07       45.41      3.37 o 
  10   1   0        4.92       11.85      3.39 o 
  11   1   0       12.29       12.19      3.62 o 
  12   1   0        0.22       -3.01      3.24 o 
  13   1   0        0.01       -0.09      6.57 o 
   1   2   0       83.68       78.67      5.71 o 
   2   2   0      826.02      781.91      9.73 o 
   3   2   0      651.91      618.11     26.01 o 
   4   2   0      623.22      598.68     27.55 o 
   5   2   0      851.64      815.01     38.27 o 
   6   2   0      306.39      298.89     10.28 o 
   7   2   0      104.68      105.14      3.18 o 
   8   2   0      172.21      160.49      6.58 o 
   9   2   0        4.62        1.53      3.35 o 
  10   2   0       43.18       42.75      3.06 o 
  11   2   0       20.15       31.91      7.17 o 
  12   2   0       46.95       44.28      7.81 o 
  13   2   0        0.00        5.25      4.85 o 
   1   3   0      279.00      272.30      8.85 o 
   2   3   0     1024.77      993.95     10.14 o 
   3   3   0       34.05       22.70      3.79 o 
   4   3   0        0.69        5.58      2.58 o 
   5   3   0      976.18      930.28     32.30 o 
   6   3   0      298.05      275.24     10.25 o 
   7   3   0      190.55      179.41     10.84 o 
   8   3   0      139.17      133.55      6.25 o 
   9   3   0      145.59      147.21      8.99 o 
  10   3   0        5.61        6.74      2.66 o 
  11   3   0       19.93       12.55      3.73 o 
  12   3   0       41.34       41.47      5.54 o 
  13   3   0        0.74        8.27      4.26 o 
   0   4   0      188.04      183.29     10.45 o 
   1   4   0      289.95      243.16      5.58 o 
   2   4   0       34.96       44.76      3.85 o 
   3   4   0      155.43      165.49      4.98 o 
   4   4   0       23.80       23.23      2.82 o 
   5   4   0       86.25       80.75      3.31 o 
   6   4   0      108.99      122.98      6.19 o 
   7   4   0      620.82      629.30     38.04 o 
   8   4   0      109.67      104.91      4.29 o 
   9   4   0        2.55        7.63      3.03 o 
  10   4   0       11.08        9.24      2.67 o 
  11   4   0        3.50        5.12      2.58 o 
  12   4   0       17.59       24.87      4.49 o 
   1   5   0       11.80       11.99      3.64 o 
   2   5   0     1015.11      976.84     15.26 o 
   3   5   0       72.24       78.91      3.93 o 
   4   5   0      122.99      117.39      6.41 o 
   5   5   0        9.71       13.33      2.94 o 
   6   5   0       34.11       27.72      2.89 o 
   7   5   0     1026.62      994.02     28.90 o 
   8   5   0        3.12       10.94      4.08 o 
   9   5   0       28.63       27.02      2.89 o 
  10   5   0        0.29        1.58      3.33 o 
  11   5   0       12.03       11.49      2.89 o 
  12   5   0       27.08       28.80      5.20 o 
   0   6   0       90.68       76.24      5.09 o 
   1   6   0        0.02       -1.44      3.63 o 
   2   6   0       22.49       35.59      3.97 o 
   3   6   0      575.37      519.65     16.10 o 
   4   6   0       34.99       40.25      3.91 o 
   5   6   0       80.03       77.71      6.12 o 
   6   6   0       20.69       18.77      3.93 o 
   7   6   0      419.16      409.28     15.12 o 
   8   6   0       84.01       64.64      3.13 o 
   9   6   0       10.28       12.25      4.75 o 
  10   6   0       68.28       64.25      8.45 o 
  11   6   0       26.22       23.93      4.78 o 
   1   7   0       50.94       48.80      3.83 o 
   2   7   0        0.82        2.70      2.92 o 
   3   7   0       31.82       34.43      4.56 o 
   4   7   0       12.32       14.41      3.95 o 
   5   7   0       29.78       33.32      3.06 o 
   6   7   0        3.15        4.43      3.56 o 
   7   7   0      118.11      115.38     10.49 o 
   8   7   0        0.13       -4.37      4.37 o 
   9   7   0        0.26        4.02      4.82 o 
  10   7   0        8.15        4.32      3.60 o 
   0   8   0      107.59      101.05      5.38 o 
   1   8   0       55.89       54.04      4.27 o 
   2   8   0      157.39      145.76      5.64 o 
   3   8   0       16.96       20.19      3.15 o 
   4   8   0       26.45       26.06      2.93 o 
   5   8   0       30.97       35.52      4.19 o 
   6   8   0        0.62        2.39      7.34 o 
   7   8   0        1.81        9.33      8.02 o 
   8   8   0        0.00       -5.53      8.00 o 
   1   9   0        3.90        2.22      3.11 o 
   2   9   0       27.51       32.86      7.46 o 
   3   9   0       20.30       26.35      3.72 o 
   4   9   0        4.73       16.27      4.34 o 
   5   9   0        8.11       12.04      3.92 o 
   6   9   0        0.73       -3.89      3.89 o 
   7   9   0        4.67        5.69     11.97 o 
   0  10   0       56.14       40.28      8.44 o 
   1  10   0       10.45       15.81      3.72 o 
   2  10   0        0.36        7.44      4.90 o 
   3  10   0        0.32        5.20      6.44 o 
   4  10   0        5.60        8.81      6.85 o 
 -13   1   1        0.10       -5.22      5.22 o 
 -12   1   1        3.74        5.58      3.63 o 
 -11   1   1       26.35       16.84      4.88 o 
 -10   1   1        2.65        5.60      4.13 o 
  -9   1   1        0.10        3.09      2.98 o 
  -8   1   1       73.34       62.28      4.18 o 
  -7   1   1       45.71       44.22      2.82 o 
  -6   1   1      135.61      161.65      3.00 o 
  -5   1   1      177.17      182.75      3.62 o 
  -4   1   1       37.05       35.18      2.91 o 
  -3   1   1      248.31      226.34      4.96 o 
  -2   1   1     1864.42     1758.28     43.68 o 
  -1   1   1       37.22       26.58      4.74 o 
   0   1   1       92.79       89.51      5.58 o 
   1   1   1      515.59      468.81     18.64 o 
   2   1   1      143.65      161.49      7.41 o 
   3   1   1      992.90      862.73     25.33 o 
   4   1   1      581.44      575.69     42.69 o 
   5   1   1       98.12      110.15      2.97 o 
   6   1   1       27.19       30.47      2.40 o 
   7   1   1      113.44      121.57      4.25 o 
   8   1   1        8.02       11.97      2.87 o 
   9   1   1       70.30       68.16      3.18 o 
  10   1   1        2.94        6.57      3.42 o 
  11   1   1        4.80        6.94      5.92 o 
  12   1   1        8.04        8.99      5.63 o 
  13   1   1        0.03       17.97      8.97 o 
 -13   2   1        0.46        3.87      4.82 o 
 -12   2   1        0.11        2.04      5.04 o 
 -11   2   1       57.42       46.24      3.73 o 
 -10   2   1       17.38       28.47      8.03 o 
  -9   2   1        0.03       -0.22      2.68 o 
  -8   2   1        0.00       -1.78      3.57 o 
  -7   2   1       54.67       58.76      2.90 o 
  -6   2   1       43.99       53.70      5.61 o 
  -5   2   1      320.26      334.81      9.71 o 
  -4   2   1      465.79      455.11     20.11 o 
  -3   2   1      274.79      252.83      8.96 o 
  -2   2   1     1052.50     1026.34     14.98 o 
  -1   2   1     1834.69     1672.61     10.90 o 
   0   2   1     1481.45     1399.23     22.50 o 
   1   2   1        2.54        3.08      4.58 o 
   2   2   1     2491.83     2196.81     77.04 o 
   3   2   1      818.31      732.25     48.82 o 
   4   2   1     2443.53     2548.83    121.64 o 
   5   2   1       71.67       68.46      3.16 o 
   6   2   1      242.04      228.76      6.62 o 
   7   2   1       29.72       33.36      3.20 o 
   8   2   1        0.18        3.97      2.39 o 
   9   2   1        8.40       10.99      3.89 o 
  10   2   1       26.61       32.52      4.27 o 
  11   2   1        1.89        0.09      4.83 o 
  12   2   1        0.02       -2.90      3.82 o 
  13   2   1        7.36        0.66      4.70 o 
 -13   3   1        1.68        5.69      4.31 o 
 -12   3   1       13.57       21.33      6.63 o 
 -11   3   1       15.26       22.06      5.19 o 
 -10   3   1       75.40       73.02      3.22 o 
  -9   3   1        2.87        3.42      2.97 o 
  -8   3   1      189.02      185.88      5.58 o 
  -7   3   1       53.16       49.92      2.89 o 
  -6   3   1       53.37       47.63      2.69 o 
  -5   3   1       82.35       79.24      2.73 o 
  -4   3   1      292.85      272.82     11.95 o 
  -3   3   1     1195.16     1203.65     25.88 o 
  -2   3   1       49.84       46.74      3.44 o 
  -1   3   1       32.43       32.07      4.04 o 
   0   3   1     3250.98     3325.20     36.55 o 
   1   3   1       75.02       64.62      5.13 o 
   2   3   1       23.18       34.19      3.45 o 
   3   3   1      133.12      134.43      4.63 o 
   4   3   1        9.52        7.64      3.28 o 
   5   3   1      228.16      224.48      9.11 o 
   6   3   1      356.03      326.24     20.64 o 
   7   3   1      149.38      148.45     10.09 o 
   8   3   1        0.02        2.12      2.98 o 
   9   3   1       26.37       18.48      2.61 o 
  10   3   1       29.80       35.96      3.48 o 
  11   3   1        4.91        6.30      4.87 o 
  12   3   1        5.74        9.80      5.53 o 
  13   3   1        6.53        7.64      8.25 o 
 -12   4   1       21.50       24.27      3.39 o 
 -11   4   1        1.58        3.16      2.80 o 
 -10   4   1        0.51        2.34      2.69 o 
  -9   4   1        0.20        5.50      2.88 o 
  -8   4   1        3.96        5.63      2.79 o 
  -7   4   1      325.47      301.84      8.55 o 
  -6   4   1       36.11       31.79      3.08 o 
  -5   4   1      157.48      158.96      4.56 o 
  -4   4   1       84.34       91.98      3.06 o 
  -3   4   1       10.73       15.33      2.88 o 
  -2   4   1      312.75      327.20      9.68 o 
  -1   4   1       17.89       16.10      3.58 o 
   0   4   1      385.19      381.13      4.64 o 
   1   4   1      109.10      126.98      3.35 o 
   2   4   1       71.23       77.61      4.36 o 
   3   4   1       23.30       23.03      4.10 o 
   4   4   1       26.55       27.51      3.19 o 
   5   4   1       23.33       23.83      2.86 o 
   6   4   1        1.94        6.42      2.70 o 
   7   4   1      153.46      192.20      5.64 o 
   8   4   1        0.12        8.13      2.79 o 
   9   4   1       20.62       22.76      4.27 o 
  10   4   1        2.85        3.57      2.68 o 
  11   4   1        2.89        0.71      3.46 o 
  12   4   1       33.80       34.86      6.50 o 
 -12   5   1        0.07        8.87      4.14 o 
 -11   5   1        3.62        0.54      3.74 o 
 -10   5   1        3.90        1.22      2.89 o 
  -9   5   1       13.34       14.31      3.15 o 
  -8   5   1      159.49      147.79      7.58 o 
  -7   5   1      287.16      317.48      8.32 o 
  -6   5   1        1.11        1.19      2.97 o 
  -5   5   1      244.90      230.28      9.39 o 
  -4   5   1      118.47      122.89      7.14 o 
  -3   5   1       11.50        6.87      3.39 o 
  -2   5   1      233.32      223.68      5.40 o 
  -1   5   1       24.68       23.89      3.53 o 
   0   5   1       20.57       16.68      3.53 o 
   1   5   1       59.71       65.64      4.00 o 
   2   5   1      170.71      197.45      7.05 o 
   3   5   1      523.61      520.62      8.19 o 
   4   5   1       54.32       60.56      4.69 o 
   5   5   1       32.21       29.28      3.16 o 
   6   5   1        1.05        7.01      2.85 o 
   7   5   1        0.53        3.38      3.00 o 
   8   5   1       11.53       14.12      5.12 o 
   9   5   1       11.89       18.32      3.38 o 
  10   5   1       19.97       25.68      4.22 o 
  11   5   1       38.29       43.42      4.60 o 
 -11   6   1        0.15        6.11      4.60 o 
 -10   6   1        6.82       10.11      3.18 o 
  -9   6   1        0.79        8.93      5.23 o 
  -8   6   1       18.88       19.68      2.94 o 
  -7   6   1       58.93       61.28      3.42 o 
  -6   6   1        2.24        2.79      2.83 o 
  -5   6   1       57.58       53.78      5.25 o 
  -4   6   1        3.67        7.81      3.65 o 
  -3   6   1      386.68      404.62      5.17 o 
  -2   6   1       18.57       19.84      3.16 o 
  -1   6   1        0.20        0.10      3.63 o 
   0   6   1        0.37        1.18      3.62 o 
   1   6   1      107.00      103.89      3.66 o 
   2   6   1       70.80       61.57      3.64 o 
   3   6   1       17.54       31.70      4.00 o 
   4   6   1       50.23       54.69      4.00 o 
   5   6   1        5.59        8.49      3.00 o 
   6   6   1       21.21       26.03      3.03 o 
   7   6   1      245.05      241.65      7.99 o 
   8   6   1        9.36       13.54      3.87 o 
   9   6   1        1.68       -1.57      3.34 o 
  10   6   1       13.69       30.72      4.49 o 
  11   6   1       23.40       39.10     12.92 o 
 -10   7   1        0.20       16.10     20.79 o 
  -9   7   1        8.50       15.40      3.40 o 
  -8   7   1        2.00       15.50      3.30 o 
  -7   7   1      102.37      106.86      3.82 o 
  -6   7   1       19.91       20.33      5.03 o 
  -5   7   1        0.06        4.61      4.86 o 
  -4   7   1       71.79       67.59      6.23 o 
  -3   7   1       18.67       17.32      3.09 o 
  -2   7   1       11.82        4.01      3.73 o 
  -1   7   1        1.53        1.60      3.56 o 
   0   7   1       60.65       68.18      4.13 o 
   1   7   1        4.01        4.38      2.63 o 
   2   7   1      134.16      123.58      3.52 o 
   3   7   1       11.36       18.20      6.11 o 
   4   7   1        0.10        8.26      3.05 o 
   5   7   1       78.44       73.80      3.29 o 
   6   7   1       13.59       22.98      5.41 o 
   7   7   1       38.98       48.10      8.81 o 
   8   7   1       13.71       17.30      4.14 o 
   9   7   1        7.79       11.70      5.31 o 
  10   7   1        9.32       20.83      5.64 o 
  -9   8   1        1.54       21.27     18.06 o 
  -8   8   1        0.29        1.61      7.34 o 
  -7   8   1        6.31       30.72     14.15 o 
  -6   8   1        1.57       10.59      3.24 o 
  -5   8   1        0.33        3.93      3.57 o 
  -4   8   1        0.63       -2.08      5.01 o 
  -3   8   1       72.26       66.60      3.27 o 
  -2   8   1       11.65       13.16      3.90 o 
  -1   8   1       90.82       92.58      4.01 o 
   0   8   1      112.60      105.44      6.16 o 
   1   8   1       21.89       14.13      3.34 o 
   2   8   1        3.15       -1.48      3.13 o 
   3   8   1       57.92       61.26      3.66 o 
   4   8   1        1.33        8.69      4.82 o 
   5   8   1        5.13       12.16      4.24 o 
   6   8   1        3.51        9.11      3.08 o 
   7   8   1       99.76       90.85      3.69 o 
   8   8   1        2.05        1.77      5.03 o 
  -7   9   1        0.98       -3.69      7.02 o 
  -6   9   1        1.31       -3.10      3.98 o 
  -5   9   1       55.99       55.76      7.62 o 
  -4   9   1        2.05       11.77      4.37 o 
  -3   9   1        8.44       12.69      4.21 o 
  -2   9   1        1.05        5.07      3.19 o 
  -1   9   1       14.11       20.05      3.27 o 
   0   9   1        0.15        3.10      3.85 o 
   1   9   1        2.41        6.75      3.44 o 
   2   9   1        3.68       10.04      3.72 o 
   3   9   1        3.73       13.40      3.74 o 
   4   9   1        2.88       -3.75      3.75 o 
   5   9   1       69.77       70.75      4.74 o 
   6   9   1       10.79       20.32      7.03 o 
  -4  10   1        1.13       -0.92      5.82 o 
  -3  10   1        8.67        9.89      4.07 o 
  -2  10   1        2.01        2.22      4.01 o 
  -1  10   1       21.77       15.52      3.70 o 
   0  10   1      127.73      104.94      3.71 o 
   1  10   1       44.64       42.20      4.79 o 
   2  10   1       25.48       27.65      4.47 o 
   3  10   1        1.94       10.23      4.67 o 
   4  10   1        5.49       12.40      7.52 o 
 -14   0   2       36.36       29.55      6.15 o 
 -13   0   2       43.95       30.83      5.38 o 
 -12   0   2       66.56       58.09      5.31 o 
 -11   0   2       89.65       81.32      7.04 o 
 -10   0   2      129.42      114.91     23.04 o 
  -9   0   2        1.23        2.44      4.99 o 
  -8   0   2       24.49       23.67      4.08 o 
  -7   0   2        1.06       12.35      5.20 o 
  -6   0   2        3.24        6.78      5.43 o 
  -5   0   2     4634.77     4704.89    551.68 o 
  -4   0   2      161.54      186.26     11.41 o 
  -3   0   2     1326.07     1287.75    108.59 o 
  -1   0   2      379.61      415.50     28.07 o 
   0   0   2      654.94      553.41     84.10 o 
   1   0   2      397.23      337.36     69.45 o 
   2   0   2     1201.22     1023.31     99.65 o 
   3   0   2     2160.49     2193.64     20.32 o 
   4   0   2     4281.47     4179.66    452.30 o 
   5   0   2      814.38      736.33     93.07 o 
   6   0   2      636.30      639.82      5.08 o 
   7   0   2      383.68      376.59     34.32 o 
   8   0   2       25.31       26.31      4.64 o 
   9   0   2       14.31       12.13      3.80 o 
  10   0   2       64.28       56.20      4.96 o 
  11   0   2       46.17       54.72      8.69 o 
  12   0   2       34.54       44.15      8.05 o 
  13   0   2       14.55        9.69      4.79 o 
 -13   1   2        7.21        0.36      5.36 o 
 -12   1   2        2.28       16.67     20.46 o 
 -11   1   2        4.63       12.14      4.24 o 
 -10   1   2       72.97       66.06      4.27 o 
  -9   1   2        2.49        4.76      3.32 o 
  -8   1   2      176.25      179.28     11.86 o 
  -7   1   2        8.40       12.03      2.79 o 
  -6   1   2       17.35       19.77      2.87 o 
  -5   1   2     1151.83     1299.27      6.24 o 
  -4   1   2        4.58       10.34      4.39 o 
  -3   1   2       14.69       27.27      5.06 o 
  -2   1   2      114.45      106.72      6.56 o 
  -1   1   2     1901.88     2025.33     14.44 o 
   0   1   2    11227.77    11617.58     90.71 o 
   1   1   2      611.20      528.66     13.82 o 
   2   1   2      429.02      398.25     19.24 o 
   3   1   2      499.45      473.39     18.18 o 
   4   1   2     3313.70     3246.91    113.72 o 
   5   1   2      186.61      175.87     12.97 o 
   6   1   2      108.22      125.17      2.82 o 
   7   1   2      133.49      134.99      4.59 o 
   8   1   2      142.31      133.82      7.68 o 
   9   1   2       94.90       63.35      5.38 o 
  10   1   2      164.44      165.63      9.89 o 
  11   1   2       26.21       23.02      3.25 o 
  12   1   2       14.78       14.80      3.15 o 
  13   1   2        2.42       20.41      5.46 o 
 -13   2   2        5.99       28.20     24.21 o 
 -12   2   2        0.18        2.43      4.05 o 
 -11   2   2        4.76       -0.95      4.30 o 
 -10   2   2      165.39      160.05      9.65 o 
  -9   2   2       37.43       44.24      3.57 o 
  -8   2   2        0.10        5.01      3.43 o 
  -7   2   2      157.57      153.01      5.03 o 
  -6   2   2        2.90        6.85      2.55 o 
  -5   2   2      489.33      486.03     17.29 o 
  -4   2   2      181.60      191.07     13.41 o 
  -3   2   2      299.84      254.87      8.40 o 
  -2   2   2     2267.06     2184.08     31.74 o 
  -1   2   2     6608.36     6616.52     14.68 o 
   0   2   2     1828.88     1969.01     37.73 o 
   1   2   2       54.54       58.04      3.89 o 
   2   2   2       14.41       12.96      3.45 o 
   3   2   2      445.44      551.68     22.12 o 
   4   2   2      103.07      106.47      4.92 o 
   5   2   2        2.60        4.56      2.80 o 
   6   2   2       48.90       43.25      3.10 o 
   7   2   2       22.41       25.09      3.14 o 
   8   2   2       29.32       33.35      3.17 o 
   9   2   2        1.72        5.07      3.55 o 
  10   2   2       51.76       45.26      3.98 o 
  11   2   2        4.54        8.44      2.73 o 
  12   2   2        9.39        8.07      8.89 o 
  13   2   2        1.48        8.84      4.10 o 
 -13   3   2        0.08       10.14      4.26 o 
 -12   3   2       14.11       20.81      3.99 o 
 -11   3   2        0.01        5.92      2.98 o 
 -10   3   2        2.55        8.11      3.57 o 
  -9   3   2        0.08        5.12      2.81 o 
  -8   3   2      626.60      642.10     19.93 o 
  -7   3   2        0.14        5.93      3.77 o 
  -6   3   2        0.34       10.40      3.01 o 
  -5   3   2       74.71       72.91      2.93 o 
  -4   3   2      175.71      183.97      4.18 o 
  -3   3   2       16.03       23.48      3.43 o 
  -2   3   2       33.04       30.87      3.32 o 
  -1   3   2        0.04        8.88      3.76 o 
   0   3   2      255.04      210.51      3.90 o 
   1   3   2      355.46      315.51      7.15 o 
   2   3   2      143.45      132.85      6.96 o 
   3   3   2      421.94      464.71     22.66 o 
   4   3   2       20.86       27.80      2.99 o 
   5   3   2       11.83        7.67      3.33 o 
   6   3   2       22.20       26.61      3.09 o 
   7   3   2      641.20      616.63     33.18 o 
   8   3   2        4.02        5.45      3.72 o 
   9   3   2       41.77       38.51      2.95 o 
  10   3   2        7.76       18.77      4.25 o 
  11   3   2       14.87       19.97      3.36 o 
  12   3   2       21.89       20.26      6.65 o 
 -13   4   2       13.63        7.78      4.10 o 
 -12   4   2      130.65      129.88      8.44 o 
 -11   4   2       31.29       29.58      3.65 o 
 -10   4   2        7.81       11.08      3.29 o 
  -9   4   2       19.50       20.96      5.14 o 
  -8   4   2        4.63       11.08      3.04 o 
  -7   4   2        7.78        1.41      2.76 o 
  -6   4   2        8.53       10.38      3.08 o 
  -5   4   2      323.07      315.91      7.20 o 
  -4   4   2      245.51      226.13      9.08 o 
  -3   4   2     1485.25     1639.53     12.50 o 
  -2   4   2       54.84       58.31      3.21 o 
  -1   4   2      190.68      203.63      4.07 o 
   0   4   2       36.48       47.01      3.81 o 
   1   4   2      206.56      212.78      5.84 o 
   2   4   2      451.39      446.03     12.77 o 
   3   4   2      219.53      258.46     11.57 o 
   4   4   2      289.78      321.23      5.77 o 
   5   4   2       30.22       41.09      4.97 o 
   6   4   2       43.00       43.22      5.69 o 
   7   4   2      531.99      504.80     21.77 o 
   8   4   2        9.62       18.17      3.15 o 
   9   4   2       10.95       13.15      2.75 o 
  10   4   2        0.12        2.06      2.56 o 
  11   4   2        1.24       10.93      3.86 o 
  12   4   2        2.82        9.73      3.30 o 
 -12   5   2       11.25       10.86      3.53 o 
 -11   5   2       11.69        9.56      3.34 o 
 -10   5   2        0.73        4.64      3.27 o 
  -9   5   2       24.56       27.81      3.13 o 
  -8   5   2      397.22      346.51     14.51 o 
  -7   5   2      315.70      307.53     10.25 o 
  -6   5   2        0.00       -2.88      2.88 o 
  -5   5   2      134.79      121.06      8.85 o 
  -4   5   2      181.73      165.20      4.38 o 
  -3   5   2        4.96        9.85      3.25 o 
  -2   5   2       48.73       51.38      3.63 o 
  -1   5   2       80.75       92.44      3.87 o 
   0   5   2      189.81      180.99      4.66 o 
   1   5   2       25.47       33.78      3.70 o 
   2   5   2      446.63      501.40      8.84 o 
   3   5   2       33.58       42.37      3.99 o 
   4   5   2       52.67       54.70      3.54 o 
   5   5   2      111.36      108.02      3.71 o 
   6   5   2       43.71       58.69      6.00 o 
   7   5   2      148.41      157.77     11.93 o 
   8   5   2        0.48        3.17      3.01 o 
   9   5   2        0.04        8.42      3.35 o 
  10   5   2       70.09       75.31      7.48 o 
  11   5   2       58.70       59.93      7.09 o 
 -11   6   2        7.14       20.04      6.08 o 
 -10   6   2        1.76        2.11      6.90 o 
  -9   6   2        0.67        7.45      3.52 o 
  -8   6   2        9.31       16.02      3.06 o 
  -7   6   2       42.38       30.33      2.59 o 
  -6   6   2        3.08        3.80      3.33 o 
  -5   6   2       41.90       51.09      4.94 o 
  -4   6   2        0.56        1.65      3.53 o 
  -3   6   2      183.53      172.58      4.24 o 
  -2   6   2        8.11       17.41      3.27 o 
  -1   6   2       66.23       56.17      3.78 o 
   0   6   2        7.58        5.77      2.95 o 
   1   6   2      240.25      264.46      5.50 o 
   2   6   2       85.57       94.14      4.19 o 
   3   6   2      190.18      170.28      3.72 o 
   4   6   2       69.32       64.80      3.44 o 
   5   6   2        2.92        4.71      3.36 o 
   6   6   2      102.32      116.03      3.62 o 
   7   6   2      161.79      163.88     13.04 o 
   8   6   2       12.67       14.08      4.86 o 
   9   6   2        1.75        8.96      3.34 o 
  10   6   2        7.41       10.09      3.93 o 
 -10   7   2        0.52        5.30      9.03 o 
  -9   7   2       11.50        8.70     10.45 o 
  -8   7   2      122.61      108.06      7.63 o 
  -7   7   2       40.36       46.56      5.86 o 
  -6   7   2        0.08        4.35      2.76 o 
  -5   7   2       15.33       19.68      3.96 o 
  -4   7   2        1.22        4.27      3.16 o 
  -3   7   2       61.03       60.73      3.71 o 
  -2   7   2        0.49        3.09      4.22 o 
  -1   7   2        2.77        5.96      3.37 o 
   0   7   2       78.21       82.67      3.55 o 
   1   7   2        9.22       10.46      2.83 o 
   2   7   2       87.09       82.24      6.89 o 
   3   7   2       10.87       10.25      3.05 o 
   4   7   2        0.04        7.61      5.83 o 
   5   7   2        8.53       25.27      3.98 o 
   6   7   2       47.68       58.53      4.48 o 
   7   7   2        1.96        6.99      4.32 o 
   8   7   2        2.27       -2.83      7.91 o 
   9   7   2        4.40       17.91      4.56 o 
  -9   8   2        1.12       10.59      4.75 o 
  -8   8   2       24.45       21.63     10.42 o 
  -7   8   2        0.51        0.29      4.38 o 
  -6   8   2        1.35       -0.83      4.21 o 
  -5   8   2        1.20        9.61      4.80 o 
  -4   8   2       52.74       48.93      3.41 o 
  -3   8   2        0.20       -2.38      3.78 o 
  -2   8   2        1.12        3.18      3.80 o 
  -1   8   2        2.61        7.15      3.17 o 
   0   8   2       75.08       74.76      6.00 o 
   1   8   2       11.52       15.40      5.84 o 
   2   8   2        2.09        0.08      4.27 o 
   3   8   2       45.19       39.51      4.08 o 
   4   8   2       18.68       15.95      2.95 o 
   5   8   2       78.57       83.69      4.36 o 
   6   8   2       42.36       42.48      5.37 o 
   7   8   2       53.14       62.01     11.80 o 
   8   8   2        7.07       11.10      4.01 o 
  -7   9   2        4.02       -0.60      9.81 o 
  -6   9   2       16.18       16.49      4.64 o 
  -5   9   2        4.98        2.17     15.92 o 
  -4   9   2       27.81       29.09      4.38 o 
  -3   9   2        6.81        6.91      4.30 o 
  -2   9   2       33.28       45.20      9.96 o 
  -1   9   2       51.41       57.62      4.15 o 
   0   9   2       84.84       77.40      4.03 o 
   1   9   2        0.73        3.83      9.69 o 
   2   9   2        0.03        2.04      3.72 o 
   3   9   2        0.48        5.17      3.65 o 
   4   9   2        3.02        3.99      3.37 o 
   5   9   2        0.31       -0.30      3.58 o 
   6   9   2       32.47       25.21      4.21 o 
  -4  10   2        1.93        7.13      6.95 o 
  -3  10   2        2.76       -3.16      3.68 o 
  -2  10   2        0.04        0.57      4.11 o 
  -1  10   2       15.33       14.67      4.62 o 
   0  10   2        1.74        7.26      4.52 o 
   1  10   2        3.62        9.82      4.63 o 
   2  10   2        2.41        6.84      4.02 o 
   3  10   2        7.79        9.17      4.73 o 
 -14   1   3        4.35       18.66      8.67 o 
 -13   1   3        8.71       17.68      3.79 o 
 -12   1   3       12.34       17.85      4.16 o 
 -11   1   3       19.31       19.79      5.64 o 
 -10   1   3       69.14       66.01      7.66 o 
  -9   1   3       49.78       41.85      4.19 o 
  -8   1   3        9.15       12.28      3.20 o 
  -7   1   3       60.12       46.47      6.01 o 
  -6   1   3        0.21       -3.15      3.15 o 
  -5   1   3      880.22      895.85     62.64 o 
  -4   1   3      701.24      772.48     20.88 o 
  -3   1   3       51.74       42.12      4.84 o 
  -2   1   3      776.85      781.01     32.15 o 
  -1   1   3     5558.74     5521.45     19.41 o 
   0   1   3       25.34       29.52      4.37 o 
   1   1   3      201.32      170.11      5.81 o 
   2   1   3     2920.04     2800.25    131.19 o 
   3   1   3      136.01      157.65      8.00 o 
   4   1   3      285.66      322.37     22.13 o 
   5   1   3       14.19       23.18      2.53 o 
   6   1   3       81.54       79.26      3.79 o 
   7   1   3      417.33      380.43     17.53 o 
   8   1   3       98.44       86.77      7.75 o 
   9   1   3       12.98       18.58      2.59 o 
  10   1   3       20.07       22.09      2.66 o 
  11   1   3       10.13       13.53      2.75 o 
  12   1   3        0.19       12.51      3.45 o 
  13   1   3        1.00        5.58      7.00 o 
 -13   2   3       24.31       28.13      4.42 o 
 -12   2   3        0.45       15.49      4.96 o 
 -11   2   3       75.93       67.80      6.88 o 
 -10   2   3        4.89        8.59      3.58 o 
  -9   2   3        3.46        1.17      3.41 o 
  -8   2   3      871.97      859.85     22.73 o 
  -7   2   3       21.30       31.95      3.20 o 
  -6   2   3        9.50       15.82      2.75 o 
  -5   2   3      196.07      214.12     16.66 o 
  -4   2   3      344.66      323.91      9.35 o 
  -3   2   3     1913.20     2002.19      8.42 o 
  -2   2   3      829.32      892.68     20.95 o 
  -1   2   3     8951.90     9836.66     41.54 o 
   0   2   3    10253.46     9887.94    561.75 o 
   1   2   3      284.23      380.84     13.47 o 
   2   2   3       95.88       74.06      3.78 o 
   3   2   3      442.87      391.58      7.61 o 
   4   2   3      242.93      267.72     17.50 o 
   5   2   3      312.29      298.52      9.28 o 
   6   2   3       27.85       22.11      2.42 o 
   7   2   3      912.28      935.11     32.39 o 
   8   2   3        1.82        4.61      2.69 o 
   9   2   3        9.92        5.09      4.31 o 
  10   2   3      235.04      219.90     16.23 o 
  11   2   3       82.35       94.71      8.09 o 
  12   2   3        0.19        8.02      4.15 o 
 -13   3   3        0.09       -3.95      3.95 o 
 -12   3   3        4.40       16.39      6.86 o 
 -11   3   3       12.86       13.18      4.10 o 
 -10   3   3       10.06       15.52      2.84 o 
  -9   3   3      145.26      141.53      6.64 o 
  -8   3   3      242.90      239.71     10.80 o 
  -7   3   3      415.92      426.77      4.19 o 
  -6   3   3       25.98       18.51      3.00 o 
  -5   3   3      599.99      578.81      8.08 o 
  -4   3   3       29.21       37.01      3.48 o 
  -3   3   3      102.81      105.82      3.41 o 
  -2   3   3      378.10      382.19      5.32 o 
  -1   3   3     1192.10     1250.96     13.14 o 
   0   3   3      517.13      552.40      4.76 o 
   1   3   3      360.36      401.49      7.60 o 
   2   3   3      767.69      872.26     18.93 o 
   3   3   3     1802.00     1867.46     57.73 o 
   4   3   3     3377.71     3520.42    131.58 o 
   5   3   3       23.54       16.83      2.56 o 
   6   3   3       11.26       17.12      2.93 o 
   7   3   3      297.57      273.10     14.84 o 
   8   3   3        0.11        4.75      2.94 o 
   9   3   3       19.24       21.06      2.51 o 
  10   3   3        8.08       10.51      3.12 o 
  11   3   3       90.62      107.43      3.59 o 
  12   3   3        0.05       14.30      5.64 o 
 -13   4   3        0.08        6.59      4.77 o 
 -12   4   3      101.33      113.32     15.30 o 
 -11   4   3       43.51       38.23      3.16 o 
 -10   4   3       11.05        9.52      3.91 o 
  -9   4   3        5.60        9.64      3.37 o 
  -8   4   3      185.98      200.78     13.40 o 
  -7   4   3      140.05      147.79      9.36 o 
  -6   4   3      105.31       93.22      4.63 o 
  -5   4   3       19.43       16.40      2.76 o 
  -4   4   3       89.39       96.39      4.63 o 
  -3   4   3      655.04      749.87     10.67 o 
  -2   4   3      145.84      122.32      9.27 o 
  -1   4   3       73.07       71.32      3.57 o 
   0   4   3     2095.30     2257.66     17.66 o 
   1   4   3      356.22      366.42     10.46 o 
   2   4   3      430.66      446.50      7.38 o 
   3   4   3       46.03       32.55      3.13 o 
   4   4   3       19.79       28.13      7.67 o 
   5   4   3        0.24        2.54      3.17 o 
   6   4   3        0.00        0.29      2.72 o 
   7   4   3     1013.50      926.65     29.32 o 
   8   4   3       23.17       30.34      3.87 o 
   9   4   3       17.92       23.59      2.72 o 
  10   4   3        4.56       -0.11      2.68 o 
  11   4   3        1.94        2.07      3.20 o 
  12   4   3        6.53       11.41      3.39 o 
 -12   5   3        1.43        1.95      3.87 o 
 -11   5   3        0.01        2.03      3.24 o 
 -10   5   3       39.85       42.52      3.77 o 
  -9   5   3       22.64       23.69      3.31 o 
  -8   5   3      146.76      145.86      5.09 o 
  -7   5   3       28.21       37.43      3.02 o 
  -6   5   3       16.21       17.08      3.60 o 
  -5   5   3      295.75      300.17     12.54 o 
  -4   5   3      129.36      119.97      3.71 o 
  -3   5   3        1.76        7.44      3.46 o 
  -2   5   3      125.47      135.29      3.81 o 
  -1   5   3      141.94      161.30      3.73 o 
   0   5   3      138.61      126.43      5.83 o 
   1   5   3        1.20        8.42      2.91 o 
   2   5   3       12.25       16.28      3.16 o 
   3   5   3       49.58       57.13      4.96 o 
   4   5   3      146.42      158.75      6.90 o 
   5   5   3      101.50       91.28      3.71 o 
   6   5   3        0.96        4.48      4.24 o 
   7   5   3       38.79       57.54      4.06 o 
   8   5   3       10.15       13.72      5.66 o 
   9   5   3       70.48       69.42      5.21 o 
  10   5   3       15.38       16.57      3.75 o 
  11   5   3        0.03        7.87      4.99 o 
 -11   6   3        7.33        5.10      4.18 o 
 -10   6   3       26.94       26.98      5.08 o 
  -9   6   3        4.63        4.64      3.69 o 
  -8   6   3      116.16      111.11      8.46 o 
  -7   6   3      102.10      106.28      5.89 o 
  -6   6   3       48.41       48.35      4.91 o 
  -5   6   3        0.77        0.52      2.98 o 
  -4   6   3       60.64       67.45      3.29 o 
  -3   6   3      378.58      390.24      4.31 o 
  -2   6   3      107.97       94.36      5.28 o 
  -1   6   3        3.47       10.50      3.65 o 
   0   6   3       91.92       86.95      3.80 o 
   1   6   3       71.59       78.11      5.32 o 
   2   6   3        4.86        3.48      3.43 o 
   3   6   3      108.40      113.37      3.27 o 
   4   6   3        0.80        4.39      3.84 o 
   5   6   3        1.38        5.71      3.89 o 
   6   6   3        0.35       13.22      3.76 o 
   7   6   3        5.85        1.93      4.42 o 
   8   6   3        0.36        4.02      3.19 o 
   9   6   3       17.91       28.88      5.41 o 
  10   6   3        0.06       -3.52      5.03 o 
 -10   7   3        1.66        6.53      4.66 o 
  -9   7   3        0.81       -3.77      3.77 o 
  -8   7   3       23.52       24.11      4.34 o 
  -7   7   3       44.28       48.68      8.23 o 
  -6   7   3      115.28      101.20      6.85 o 
  -5   7   3        3.49        7.45      3.21 o 
  -4   7   3        1.13        5.90      3.14 o 
  -3   7   3       46.30       45.95      4.20 o 
  -2   7   3      100.89      114.63      4.75 o 
  -1   7   3       13.26       15.24      3.43 o 
   0   7   3        6.84       13.35      3.15 o 
   1   7   3      127.37      127.70      5.62 o 
   2   7   3       59.26       61.19      6.01 o 
   3   7   3       18.12       27.44      6.72 o 
   4   7   3        1.44        4.95      3.07 o 
   5   7   3        8.84        2.89      4.05 o 
   6   7   3       66.65       72.31      5.96 o 
   7   7   3      129.46      116.57      7.64 o 
   8   7   3        2.87        1.34      5.09 o 
   9   7   3       20.58       17.77      6.08 o 
  -9   8   3        3.42        4.09      6.92 o 
  -8   8   3       42.94       43.53      5.70 o 
  -7   8   3       58.60       56.47      4.55 o 
  -6   8   3       17.55       20.71      3.74 o 
  -5   8   3       26.04       27.83      4.21 o 
  -4   8   3        2.69       -2.42      3.39 o 
  -3   8   3        7.49        3.05      3.69 o 
  -2   8   3        6.28        9.48      5.44 o 
  -1   8   3        0.38        5.95      3.71 o 
   0   8   3       95.06       96.39      3.54 o 
   1   8   3      103.23       99.87      4.89 o 
   2   8   3        0.01        0.12      4.35 o 
   3   8   3       14.42       21.35      3.56 o 
   4   8   3       15.50       18.71      4.68 o 
   5   8   3        0.03       10.79      4.19 o 
   6   8   3        0.40        2.93      6.06 o 
   7   8   3       17.63        9.86      4.54 o 
   8   8   3        4.45       20.68      5.94 o 
  -7   9   3       11.04       24.93      4.15 o 
  -6   9   3        0.35       24.94      9.50 o 
  -5   9   3        1.58        3.74      5.38 o 
  -4   9   3       10.01       11.26      3.57 o 
  -3   9   3       11.76       10.04      3.19 o 
  -2   9   3       20.53       11.72      3.73 o 
  -1   9   3       64.95       59.04      4.21 o 
   0   9   3      147.25      132.10      3.82 o 
   1   9   3        5.11       10.57      5.27 o 
   2   9   3        0.24       -3.78      4.95 o 
   3   9   3        0.23       -2.81      4.39 o 
   4   9   3        0.00        7.65      4.35 o 
   5   9   3       13.57       11.24      7.98 o 
   6   9   3        0.00        3.40      7.05 o 
  -4  10   3       14.17        4.97      4.21 o 
  -3  10   3        1.35       -1.99      3.65 o 
  -2  10   3        2.90        6.20      3.37 o 
  -1  10   3       10.26       11.85      4.19 o 
   0  10   3        5.87        9.20      4.21 o 
   1  10   3        0.04        0.23      4.68 o 
   2  10   3        3.16       -4.75      4.75 o 
   3  10   3        0.35       11.23      4.07 o 
 -14   0   4       50.43       45.46      8.19 o 
 -13   0   4       28.80       26.25      7.85 o 
 -12   0   4        1.30        6.78      4.92 o 
 -11   0   4       13.06       31.39      6.75 o 
 -10   0   4       30.49       34.77      6.79 o 
  -9   0   4       20.20       31.96      6.82 o 
  -8   0   4       28.81       37.29      7.20 o 
  -7   0   4      251.85      284.93      7.58 o 
  -6   0   4        8.59        7.74      6.58 o 
  -5   0   4     2139.32     2111.18    123.56 o 
  -4   0   4     1492.29     1246.78     22.35 o 
  -3   0   4      587.95      598.54      8.97 o 
  -2   0   4      205.64      207.44      7.56 o 
  -1   0   4     2511.51     2277.87    234.65 o 
   0   0   4      659.68      436.69     74.41 o 
   1   0   4      254.30      279.42      9.46 o 
   2   0   4      359.68      419.42     11.22 o 
   3   0   4      653.97      695.66     72.55 o 
   4   0   4        7.39       10.45      3.89 o 
   5   0   4        7.62        6.65      3.92 o 
   6   0   4      135.24      158.07      4.30 o 
   7   0   4       43.47       48.44      4.09 o 
   8   0   4      377.22      382.62      6.81 o 
   9   0   4      132.67      108.71     10.91 o 
  10   0   4        2.05        6.60      5.63 o 
  11   0   4       20.34       34.74      6.98 o 
  12   0   4       26.14       27.00      4.44 o 
 -14   1   4        0.28       -2.04      4.58 o 
 -13   1   4       17.04       21.92      4.51 o 
 -12   1   4       29.23       27.72      5.12 o 
 -11   1   4        3.58        8.72      4.84 o 
 -10   1   4       44.36       33.52      4.72 o 
  -9   1   4        1.71        7.91      3.35 o 
  -8   1   4        0.22       13.98      3.52 o 
  -7   1   4       17.96       14.46      3.97 o 
  -6   1   4      149.64      129.61      7.11 o 
  -5   1   4      185.07      233.76     14.24 o 
  -4   1   4     1935.07     1962.01      9.33 o 
  -3   1   4     1612.49     1417.06     89.58 o 
  -2   1   4     3910.34     3892.61     56.29 o 
   0   1   4     1637.98     1589.22     36.75 o 
   1   1   4     2268.93     2165.76     45.24 o 
   2   1   4      178.85      174.94      7.66 o 
   3   1   4        4.67       12.78      2.76 o 
   4   1   4      712.16      709.01     36.47 o 
   5   1   4        2.08        4.80      3.00 o 
   6   1   4      585.53      567.51      9.58 o 
   7   1   4       49.66       53.01      2.72 o 
   8   1   4       20.51       20.24      3.14 o 
   9   1   4       11.34       14.21      4.58 o 
  10   1   4        3.26        5.86      3.46 o 
  11   1   4        3.28        7.48      3.01 o 
  12   1   4        0.98        0.71      5.04 o 
 -13   2   4        4.29        8.10      3.81 o 
 -12   2   4       20.72       21.75      2.93 o 
 -11   2   4       13.24       20.31      5.50 o 
 -10   2   4        1.45        7.98      2.78 o 
  -9   2   4       16.03       26.38      2.94 o 
  -8   2   4      158.92      166.02      6.92 o 
  -7   2   4      307.80      320.48     11.30 o 
  -6   2   4      552.40      562.89     22.87 o 
  -5   2   4      366.33      340.68     32.86 o 
  -4   2   4       30.63       48.11      4.42 o 
  -3   2   4      428.74      414.74     13.46 o 
  -2   2   4       13.00       13.29      3.56 o 
  -1   2   4      285.84      332.72      4.95 o 
   0   2   4     1023.62      908.73     43.22 o 
   1   2   4     3369.09     3404.72     79.76 o 
   2   2   4       80.19       97.18      5.48 o 
   3   2   4        6.39        6.62      2.42 o 
   4   2   4     1539.41     1424.79     58.98 o 
   5   2   4       28.04       27.77      4.02 o 
   6   2   4        0.64        6.21      2.61 o 
   7   2   4       14.88       31.73      3.32 o 
   8   2   4       31.82       32.84      2.43 o 
   9   2   4        0.04        7.84      3.43 o 
  10   2   4        0.03        2.21      3.22 o 
  11   2   4       56.02       61.31      6.34 o 
  12   2   4       10.09       10.95      3.28 o 
 -13   3   4       27.42       33.32      4.63 o 
 -12   3   4        8.83       17.95      3.91 o 
 -11   3   4        1.36       -1.65      3.17 o 
 -10   3   4       11.14       10.83      3.08 o 
  -9   3   4      127.14      127.91      3.43 o 
  -8   3   4       23.31       38.52      3.45 o 
  -7   3   4       29.48       42.49      6.69 o 
  -6   3   4       40.95       43.78      4.04 o 
  -5   3   4      138.11      145.62      3.90 o 
  -4   3   4        1.00        3.34      3.33 o 
  -3   3   4      700.20      744.30     38.75 o 
  -2   3   4      172.36      152.63      4.52 o 
  -1   3   4      929.26      943.44      5.09 o 
   0   3   4      953.84     1039.08     35.23 o 
   1   3   4        3.90       10.96      2.93 o 
   2   3   4      919.38      877.86     14.13 o 
   3   3   4      534.67      529.06     17.91 o 
   4   3   4       37.31       43.58      2.57 o 
   5   3   4       10.39        4.44      2.44 o 
   6   3   4      185.71      188.99      3.49 o 
   7   3   4       98.43       93.20      3.39 o 
   8   3   4        5.16        6.07      2.52 o 
   9   3   4       37.66       38.92      4.34 o 
  10   3   4        6.30       10.36      4.52 o 
  11   3   4        0.30       10.36      2.91 o 
  12   3   4        1.70        7.39      4.12 o 
 -13   4   4        0.31        1.76      3.60 o 
 -12   4   4        0.07        5.18      6.28 o 
 -11   4   4       64.36       67.53      5.02 o 
 -10   4   4        9.13       10.33      3.26 o 
  -9   4   4       35.78       35.89      3.39 o 
  -8   4   4     1003.50     1038.51     24.69 o 
  -7   4   4      422.84      417.20     11.88 o 
  -6   4   4      684.07      724.07     18.67 o 
  -5   4   4      165.36      157.00      4.50 o 
  -4   4   4      276.74      252.43      9.42 o 
  -3   4   4        9.59       17.87      3.99 o 
  -2   4   4       34.16       38.87      3.16 o 
  -1   4   4      128.44      131.03      3.64 o 
   0   4   4       26.46       31.41      2.96 o 
   1   4   4      300.94      311.46      6.54 o 
   2   4   4       94.28      129.02      4.14 o 
   3   4   4        0.00        3.87      3.48 o 
   4   4   4      247.19      260.21      3.96 o 
   5   4   4        1.50        4.59      3.24 o 
   6   4   4       11.93       16.38      3.16 o 
   7   4   4        6.92       19.41      3.49 o 
   8   4   4        0.99        4.40      2.75 o 
   9   4   4       32.62       37.59      3.61 o 
  10   4   4        1.21        3.16      3.27 o 
  11   4   4       83.58       84.19     10.75 o 
 -12   5   4       32.83       28.24      3.66 o 
 -11   5   4       27.32       33.45      7.48 o 
 -10   5   4       11.15       17.10      3.54 o 
  -9   5   4       17.01       32.22      5.46 o 
  -8   5   4       12.84       25.03      5.05 o 
  -7   5   4       44.94       46.06      5.70 o 
  -6   5   4       65.51       78.73      4.32 o 
  -5   5   4        0.09        3.20      5.24 o 
  -4   5   4      319.99      335.69      6.64 o 
  -3   5   4       31.32       39.83      5.06 o 
  -2   5   4       16.86       17.18      3.06 o 
  -1   5   4       47.75       53.44      3.50 o 
   0   5   4      117.03      127.67      3.21 o 
   1   5   4       48.80       59.94      3.64 o 
   2   5   4      174.24      174.59      4.31 o 
   3   5   4        0.29        5.48      6.21 o 
   4   5   4       34.32       37.50      6.09 o 
   5   5   4       44.14       35.55      3.12 o 
   6   5   4      452.17      442.14      8.73 o 
   7   5   4       31.21       39.27      9.61 o 
   8   5   4       11.76        4.77      5.36 o 
   9   5   4        4.59        2.29      4.22 o 
  10   5   4        9.07       12.79      3.48 o 
  11   5   4        5.93        8.20      3.62 o 
 -11   6   4        5.87        6.71      3.05 o 
 -10   6   4        4.83        6.78      3.85 o 
  -9   6   4        1.48        4.32      3.78 o 
  -8   6   4      123.65      105.18      5.81 o 
  -7   6   4        0.48       -3.61      3.61 o 
  -6   6   4        3.35        9.11      3.06 o 
  -5   6   4        2.44       13.18      6.85 o 
  -4   6   4       11.52       19.81      4.46 o 
  -3   6   4       60.56       65.97      3.61 o 
  -2   6   4       11.70       12.02      3.57 o 
  -1   6   4      139.53      141.33      5.23 o 
   0   6   4       63.56       73.96      3.97 o 
   1   6   4      285.13      297.29     14.45 o 
   2   6   4       13.65       18.47      3.26 o 
   3   6   4      319.51      298.22      6.29 o 
   4   6   4      143.55      153.26     12.66 o 
   5   6   4      115.64       99.36      3.61 o 
   6   6   4      212.01      189.33     11.23 o 
   7   6   4        5.31       10.31      6.25 o 
   8   6   4        3.55        8.62      3.65 o 
   9   6   4        0.00        2.74     11.10 o 
  10   6   4       11.25       26.44      4.77 o 
 -10   7   4        2.65        1.19      3.52 o 
  -9   7   4        6.23       10.20      4.21 o 
  -8   7   4       64.07       61.07      7.46 o 
  -7   7   4        6.99       10.10      3.44 o 
  -6   7   4       26.23       17.76      3.67 o 
  -5   7   4        0.01        2.50      3.53 o 
  -4   7   4       13.13        9.82      3.24 o 
  -3   7   4        4.26        2.98      3.55 o 
  -2   7   4        0.09       -1.46      3.42 o 
  -1   7   4       22.95       31.53      3.15 o 
   0   7   4       69.28       76.16      4.47 o 
   1   7   4      126.99      130.20      5.73 o 
   2   7   4       71.39       68.76      7.29 o 
   3   7   4        0.16        5.49      3.36 o 
   4   7   4      116.78      123.02      7.28 o 
   5   7   4       15.21       17.77      2.95 o 
   6   7   4       97.99       96.05      3.80 o 
   7   7   4       10.46       18.66      3.40 o 
   8   7   4       15.05        6.48      3.84 o 
   9   7   4        6.09        8.69      5.49 o 
  -9   8   4        5.85        9.44      4.64 o 
  -8   8   4        0.00        5.59      3.77 o 
  -7   8   4        0.23        4.50      3.88 o 
  -6   8   4       11.72       15.32      3.50 o 
  -5   8   4        0.04        0.47      3.35 o 
  -4   8   4       38.52       30.77      3.80 o 
  -3   8   4        0.45       12.53      3.89 o 
  -2   8   4       90.18       84.91      4.52 o 
  -1   8   4       36.64       46.00      3.75 o 
   0   8   4      148.85      150.23      3.94 o 
   1   8   4        5.96       11.37      4.06 o 
   2   8   4       32.34       29.92      6.53 o 
   3   8   4        0.00        0.09      3.36 o 
   4   8   4        2.24        9.84      5.87 o 
   5   8   4        5.14        6.83      4.11 o 
   6   8   4       24.34       18.47      5.79 o 
   7   8   4       58.04       42.95      3.73 o 
  -7   9   4        3.99        6.43      4.45 o 
  -6   9   4       44.95       36.99      3.67 o 
  -5   9   4        2.23       -3.34      4.17 o 
  -4   9   4       21.68       22.01      3.72 o 
  -3   9   4        0.00       -1.01      4.73 o 
  -2   9   4        2.89        4.90      3.90 o 
  -1   9   4        9.13        8.99      3.45 o 
   0   9   4       28.43       25.86      3.95 o 
   1   9   4       46.76       49.41      6.84 o 
   2   9   4        7.43        9.93      5.76 o 
   3   9   4        5.35       15.21      4.45 o 
   4   9   4        5.94        5.26      4.50 o 
   5   9   4        0.28        2.77      7.39 o 
   6   9   4        1.30       -3.25      4.20 o 
  -4  10   4        2.82       16.88      9.89 o 
  -3  10   4        0.02        6.21      3.94 o 
  -2  10   4        0.01       -2.59      4.31 o 
  -1  10   4       24.80       20.90      4.07 o 
   0  10   4        5.99        7.82      5.50 o 
   1  10   4        5.55        6.49      4.09 o 
   2  10   4        4.17        3.41      4.71 o 
   3  10   4        3.40       -5.02      5.85 o 
 -14   1   5        1.62        5.47      5.40 o 
 -13   1   5        2.03        8.90      3.44 o 
 -12   1   5       29.98       36.81      4.16 o 
 -11   1   5      159.35      157.45     23.35 o 
 -10   1   5       19.20       27.77      4.73 o 
  -9   1   5       24.21       23.28      6.52 o 
  -8   1   5      500.99      496.40     29.15 o 
  -7   1   5        3.73       10.27      3.13 o 
  -6   1   5        3.16        8.01      3.42 o 
  -5   1   5      905.92      954.72     14.07 o 
  -4   1   5       73.15       76.28      5.47 o 
  -3   1   5     1784.41     1656.52     61.31 o 
  -2   1   5      240.88      222.33     10.76 o 
  -1   1   5     3565.82     3924.95     25.32 o 
   0   1   5      776.62      663.47     23.41 o 
   1   1   5      212.16      225.48      4.42 o 
   2   1   5     4378.75     4211.62    303.32 o 
   3   1   5      960.69      868.65     72.57 o 
   4   1   5      476.87      421.21      7.73 o 
   5   1   5        7.81       10.72      2.57 o 
   6   1   5      427.37      413.12     11.26 o 
   7   1   5        6.33       19.22      3.03 o 
   8   1   5       81.33       91.84      2.85 o 
   9   1   5      126.66      105.24      7.34 o 
  10   1   5        8.33       16.61      2.92 o 
  11   1   5       11.54       20.21      4.32 o 
  12   1   5        8.57       10.90      2.95 o 
 -14   2   5       19.71       16.43      7.02 o 
 -13   2   5       43.63       54.46      8.56 o 
 -12   2   5       48.31       52.31     10.09 o 
 -11   2   5      154.75      140.05     11.37 o 
 -10   2   5       87.67       74.19      8.45 o 
  -9   2   5        0.56        7.23      3.04 o 
  -8   2   5       61.02       71.56      3.38 o 
  -7   2   5      228.30      213.12      4.45 o 
  -6   2   5      527.21      563.25     14.85 o 
  -5   2   5      951.55      988.47     48.37 o 
  -4   2   5     2938.28     3178.90     44.46 o 
  -3   2   5     1216.30     1186.98    107.95 o 
  -2   2   5      453.47      464.31      8.59 o 
  -1   2   5     5912.14     6185.22     17.71 o 
   0   2   5       90.63       97.74      3.67 o 
   1   2   5       37.67       38.33      3.62 o 
   2   2   5        6.56       17.03      2.79 o 
   3   2   5        9.71       13.18      2.59 o 
   4   2   5       71.05       77.82      3.85 o 
   5   2   5        1.29        1.98      2.78 o 
   6   2   5     1276.69     1183.14     59.46 o 
   7   2   5       81.60       95.29      3.56 o 
   8   2   5       37.37       36.27      3.64 o 
   9   2   5        0.74        1.36      2.62 o 
  10   2   5        1.75        8.41      4.17 o 
  11   2   5       13.85       22.43      4.38 o 
  12   2   5        3.01       10.60      6.23 o 
 -13   3   5        2.40       -3.42      4.94 o 
 -12   3   5        8.15       13.76      3.68 o 
 -11   3   5       36.56       34.90      5.57 o 
 -10   3   5        0.83        9.47      4.11 o 
  -9   3   5       55.72       58.42      5.73 o 
  -8   3   5     1132.93     1044.30     61.79 o 
  -7   3   5       22.31       23.32      3.78 o 
  -6   3   5      230.48      215.93      3.36 o 
  -5   3   5      567.16      567.55     31.40 o 
  -4   3   5      415.75      410.96     15.94 o 
  -3   3   5        0.06        3.42      3.37 o 
  -2   3   5      554.43      581.56     13.31 o 
  -1   3   5     2313.27     2453.50     13.88 o 
   0   3   5       62.68       67.59      2.88 o 
   1   3   5      951.67      978.77     25.60 o 
   2   3   5     1219.16     1202.58     49.70 o 
   3   3   5      781.79      784.36     32.15 o 
   4   3   5      257.42      238.64      8.06 o 
   5   3   5       38.40       44.54      2.76 o 
   6   3   5       44.17       61.14      2.93 o 
   7   3   5      129.32      115.94      6.55 o 
   8   3   5        0.88        2.37      2.99 o 
   9   3   5       60.83       57.58      4.19 o 
  10   3   5        9.10       11.42      2.60 o 
  11   3   5       28.68       39.74      4.85 o 
  12   3   5        1.63        7.98      8.45 o 
 -13   4   5        0.30        6.21      4.11 o 
 -12   4   5       28.44       38.19      4.70 o 
 -11   4   5       61.57       55.22      3.48 o 
 -10   4   5       20.39       15.71      3.51 o 
  -9   4   5       10.61       15.80      2.79 o 
  -8   4   5       48.12       45.25      4.55 o 
  -7   4   5        0.27       -3.94      6.35 o 
  -6   4   5      210.32      209.57     13.53 o 
  -5   4   5      808.18      817.32     17.64 o 
  -4   4   5      500.57      460.63     11.77 o 
  -3   4   5        1.04        6.34      3.01 o 
  -2   4   5      169.11      178.02      3.23 o 
  -1   4   5     1364.84     1382.31      5.78 o 
   0   4   5       97.54      135.71      6.26 o 
   1   4   5       75.96       72.90      4.43 o 
   2   4   5      145.87      141.18      6.75 o 
   3   4   5       75.25       81.56      3.12 o 
   4   4   5       14.78       27.51      4.99 o 
   5   4   5       10.61        9.40      3.99 o 
   6   4   5      103.65      115.41      7.87 o 
   7   4   5       48.31       59.31      6.35 o 
   8   4   5        0.64        8.63      4.14 o 
   9   4   5       54.43       51.29      4.06 o 
  10   4   5        2.47        8.65      3.45 o 
  11   4   5       23.90       17.75      3.51 o 
 -12   5   5       12.44        7.58      4.01 o 
 -11   5   5        2.59        9.17      3.77 o 
 -10   5   5        1.29       -2.63      2.93 o 
  -9   5   5       68.11       75.41      5.25 o 
  -8   5   5      112.81      128.95      7.96 o 
  -7   5   5       22.33       16.85      4.77 o 
  -6   5   5        3.09       16.22      3.96 o 
  -5   5   5        3.07       -0.16      3.53 o 
  -4   5   5       13.66       10.65      3.20 o 
  -3   5   5      180.26      185.95      4.35 o 
  -2   5   5      126.85      105.55      3.00 o 
  -1   5   5        1.08        0.87      3.48 o 
   0   5   5       26.06       27.33      3.38 o 
   1   5   5       39.86       37.34      5.05 o 
   2   5   5       57.48       56.31      5.34 o 
   3   5   5        4.93        5.42      5.44 o 
   4   5   5       65.36       70.60      5.36 o 
   5   5   5       12.31       14.12      3.27 o 
   6   5   5       17.09       18.61      3.44 o 
   7   5   5        0.04        5.28      4.52 o 
   8   5   5        0.25       -0.41      3.48 o 
   9   5   5       17.48       21.92      4.11 o 
  10   5   5       12.67        8.71      2.98 o 
 -11   6   5        3.26        7.38      3.70 o 
 -10   6   5       11.97       16.00      3.69 o 
  -9   6   5        6.48       10.29      3.32 o 
  -8   6   5       46.49       51.32      5.03 o 
  -7   6   5       77.37       75.51      3.33 o 
  -6   6   5      111.84      118.88      3.89 o 
  -5   6   5       98.65       91.13      3.70 o 
  -4   6   5      232.38      214.39      6.36 o 
  -3   6   5        5.63        2.24      3.09 o 
  -2   6   5        5.67       11.78      3.51 o 
  -1   6   5       45.69       62.94      4.74 o 
   0   6   5        5.74        9.51      3.04 o 
   1   6   5        8.82       23.51      7.94 o 
   2   6   5        3.91       15.69      5.08 o 
   3   6   5        0.41        7.84      3.30 o 
   4   6   5       31.49       28.68      3.06 o 
   5   6   5       53.13       57.93      5.58 o 
   6   6   5        0.00        5.26      7.61 o 
   7   6   5       32.80       36.89      3.53 o 
   8   6   5        4.94       15.09     10.37 o 
   9   6   5        2.23       -2.57      3.52 o 
  10   6   5        4.59        5.83      6.32 o 
 -10   7   5        2.15        3.96      3.48 o 
  -9   7   5       13.42       25.10      5.62 o 
  -8   7   5      146.75      122.44      8.78 o 
  -7   7   5        1.65        0.77      3.72 o 
  -6   7   5        0.73        9.58      3.17 o 
  -5   7   5        0.04        6.30      3.32 o 
  -4   7   5        1.26        1.72      3.54 o 
  -3   7   5       58.38       66.18      3.20 o 
  -2   7   5       49.12       53.65      3.17 o 
  -1   7   5      706.83      688.20     10.66 o 
   0   7   5       17.80       23.95      3.19 o 
   1   7   5       20.53       39.30      3.92 o 
   2   7   5      113.47      115.68      4.16 o 
   3   7   5       10.41       12.44      3.38 o 
   4   7   5        7.97       22.20      4.27 o 
   5   7   5        3.84        3.45      3.56 o 
   6   7   5       17.66       24.19      3.26 o 
   7   7   5        4.47        3.85      3.08 o 
   8   7   5        7.76        9.64      3.51 o 
   9   7   5        8.70        2.53      5.96 o 
  -9   8   5        1.26        1.36      4.12 o 
  -8   8   5        7.75        9.27      3.92 o 
  -7   8   5       27.00       26.05      4.84 o 
  -6   8   5       28.25       35.84      8.07 o 
  -5   8   5       36.56       42.30      6.38 o 
  -4   8   5       35.26       31.21      3.05 o 
  -3   8   5        1.98        9.45      3.70 o 
  -2   8   5       18.34       26.83      3.35 o 
  -1   8   5       11.36       13.45      3.27 o 
   0   8   5       16.91       15.73      3.65 o 
   1   8   5       10.53       20.85      7.04 o 
   2   8   5        0.37       -0.48      5.49 o 
   3   8   5        0.61       -3.54      3.54 o 
   4   8   5       71.11       63.40      7.24 o 
   5   8   5       31.82       37.92      7.59 o 
   6   8   5       19.09       17.23      4.02 o 
   7   8   5        1.17        9.26      4.65 o 
  -7   9   5        2.33        7.85      4.39 o 
  -6   9   5        0.12        2.55      5.66 o 
  -5   9   5        4.06       -1.52      3.61 o 
  -4   9   5        4.78        6.08      4.02 o 
  -3   9   5        5.29        3.44      3.99 o 
  -2   9   5        7.81        9.29      4.15 o 
  -1   9   5       56.36       44.65      4.28 o 
   0   9   5       19.97       19.57      6.46 o 
   1   9   5        0.12        2.17      4.66 o 
   2   9   5       21.63       15.89      3.82 o 
   3   9   5        9.15        9.83      5.72 o 
   4   9   5       46.79       46.99      4.56 o 
   5   9   5        2.07        1.97      9.62 o 
  -4  10   5        1.25        3.08      4.55 o 
  -3  10   5        1.43        6.32      4.51 o 
  -2  10   5        8.36        7.60      4.13 o 
  -1  10   5       10.96       11.90      4.22 o 
   0  10   5        2.68        8.24      4.07 o 
   1  10   5       15.43       16.63      3.78 o 
   2  10   5        0.29       -2.40      4.12 o 
 -14   0   6        0.00        1.97      4.82 o 
 -13   0   6        3.76       33.00      7.45 o 
 -12   0   6        8.83        4.38      7.30 o 
 -11   0   6        1.67        7.53      6.66 o 
 -10   0   6      148.60      126.98      6.98 o 
  -9   0   6      274.07      283.09      7.32 o 
  -8   0   6     1193.34      948.07      7.76 o 
  -7   0   6      159.88      154.72      6.95 o 
  -6   0   6      203.77      209.57     12.21 o 
  -5   0   6      357.52      307.99      6.30 o 
  -4   0   6      463.75      510.44      8.83 o 
  -3   0   6       14.96       20.34      4.53 o 
  -2   0   6      443.89      491.55      8.02 o 
  -1   0   6       79.71       87.76      6.20 o 
   0   0   6      312.02      278.39     45.72 o 
   1   0   6     3002.52     2463.35    376.89 o 
   2   0   6       27.01       44.95      5.10 o 
   3   0   6        3.36        5.00      3.03 o 
   4   0   6      851.34      878.84     10.67 o 
   5   0   6      286.35      239.46     29.46 o 
   6   0   6        1.20        7.76      5.10 o 
   7   0   6     1335.67     1261.07     41.00 o 
   8   0   6       16.60       14.08      3.86 o 
   9   0   6       20.43       31.00      5.92 o 
  10   0   6       40.82       39.21      3.72 o 
  11   0   6       14.58       18.96      3.40 o 
  12   0   6        0.06        0.13      4.83 o 
 -14   1   6        2.32        7.50      4.66 o 
 -13   1   6       24.91       32.21      3.43 o 
 -12   1   6        0.27       14.03      7.18 o 
 -11   1   6        2.50        9.45      3.38 o 
 -10   1   6        0.01        9.42      6.26 o 
  -9   1   6        8.36       13.14      6.39 o 
  -8   1   6      604.52      495.25     19.99 o 
  -7   1   6       31.54       35.32      4.70 o 
  -6   1   6        0.76        3.48      3.47 o 
  -5   1   6        6.82        0.30      6.95 o 
  -4   1   6     1648.57     1665.96    100.87 o 
  -3   1   6      326.75      257.62     14.64 o 
  -2   1   6      396.07      381.66     11.24 o 
  -1   1   6       89.92       83.29      3.93 o 
   0   1   6       11.41       10.42      3.26 o 
   1   1   6      223.25      241.86     10.44 o 
   2   1   6     1238.96     1187.89     53.53 o 
   3   1   6      101.15       93.47      5.47 o 
   4   1   6       11.42       16.57      2.58 o 
   5   1   6       25.04       27.90      2.43 o 
   6   1   6      844.18      751.19     21.10 o 
   7   1   6       10.55        8.98      2.40 o 
   8   1   6        9.71        9.62      2.43 o 
   9   1   6        1.50        6.69      3.42 o 
  10   1   6        9.52       11.84      4.21 o 
  11   1   6      127.57      119.49     10.93 o 
  12   1   6        9.12        1.25      3.87 o 
 -14   2   6        9.90        0.79      4.74 o 
 -13   2   6       47.61       45.66      4.01 o 
 -12   2   6       18.66       35.51      8.06 o 
 -11   2   6       59.63       81.11      6.35 o 
 -10   2   6       53.97       50.27      5.02 o 
  -9   2   6       86.42       80.58      4.89 o 
  -8   2   6      215.52      199.40      8.50 o 
  -7   2   6        4.14        8.34      3.45 o 
  -6   2   6       90.74      100.48      4.09 o 
  -5   2   6        0.40        2.86      3.78 o 
  -4   2   6      551.95      613.97     17.17 o 
  -3   2   6        0.46       11.11      3.42 o 
  -2   2   6     1697.88     1707.45     83.72 o 
  -1   2   6      327.94      310.57      4.22 o 
   0   2   6      149.84      173.71      5.99 o 
   1   2   6       69.14       71.01      2.70 o 
   2   2   6       74.18      103.05      4.52 o 
   3   2   6        1.58        6.92      2.68 o 
   4   2   6      237.19      224.50     10.90 o 
   5   2   6      227.86      231.71     15.24 o 
   6   2   6      825.82      791.76     32.46 o 
   7   2   6       53.66       47.61      2.45 o 
   8   2   6       48.53       44.99      3.23 o 
   9   2   6        6.74        6.63      4.38 o 
  10   2   6        4.17       14.50      3.81 o 
  11   2   6       27.34       30.69      5.52 o 
  12   2   6        6.91       17.20      4.94 o 
 -13   3   6       52.96       54.43      4.09 o 
 -12   3   6        4.49        9.96      3.59 o 
 -11   3   6       69.91       78.34      4.24 o 
 -10   3   6        2.92        7.03      3.29 o 
  -9   3   6        0.45        6.75      2.71 o 
  -8   3   6      266.66      276.33     14.32 o 
  -7   3   6       25.22       18.97      3.40 o 
  -6   3   6      155.93      150.98      4.71 o 
  -5   3   6       46.58       46.03      4.31 o 
  -4   3   6      133.34      143.92      6.54 o 
  -3   3   6      374.77      367.13      8.83 o 
  -2   3   6      639.79      615.18     16.42 o 
  -1   3   6     1445.97     1420.01     23.13 o 
   0   3   6       28.56       30.11      2.75 o 
   1   3   6      838.63      797.90     28.72 o 
   2   3   6     1180.56     1336.73     44.34 o 
   3   3   6        3.52        2.27      2.81 o 
   4   3   6      203.00      211.98      8.72 o 
   5   3   6        0.47        3.23      2.63 o 
   6   3   6       65.66       68.33      6.50 o 
   7   3   6       17.63       15.97      2.27 o 
   8   3   6       26.45       35.21      4.74 o 
   9   3   6       16.97       21.38      4.04 o 
  10   3   6        2.45       16.69      7.50 o 
  11   3   6       12.22       16.11      3.50 o 
 -13   4   6        1.89       -0.60      3.32 o 
 -12   4   6       10.66       18.89      4.04 o 
 -11   4   6        4.91        2.45      3.60 o 
 -10   4   6        3.54        9.28      3.09 o 
  -9   4   6       52.53       51.55      6.19 o 
  -8   4   6       41.15       47.66      2.97 o 
  -7   4   6        9.27       10.57      3.10 o 
  -6   4   6       42.94       32.77      4.21 o 
  -5   4   6      109.23      123.04      6.36 o 
  -4   4   6        5.07       12.71      4.62 o 
  -3   4   6      312.53      342.14      3.89 o 
  -2   4   6      270.72      288.28      6.56 o 
  -1   4   6     1076.17     1140.85      6.29 o 
   0   4   6       55.32       56.46      3.06 o 
   1   4   6       45.36       54.11      3.59 o 
   2   4   6      190.69      188.32      8.05 o 
   3   4   6       39.55       43.04      2.65 o 
   4   4   6       36.26       37.96      5.22 o 
   5   4   6        4.22       10.30      2.92 o 
   6   4   6      155.67      147.71      5.31 o 
   7   4   6        0.14        2.24      2.64 o 
   8   4   6       72.93       78.80      4.30 o 
   9   4   6        4.58       12.59      3.77 o 
  10   4   6       10.57        8.41      3.20 o 
  11   4   6        0.55       15.43     10.91 o 
 -12   5   6        0.43       -4.02      4.02 o 
 -11   5   6        0.81        6.13      3.96 o 
 -10   5   6       41.80       40.54      3.69 o 
  -9   5   6        1.01        1.34      2.94 o 
  -8   5   6       45.52       47.71      4.99 o 
  -7   5   6        9.16       17.91      3.16 o 
  -6   5   6      114.56      115.61      4.12 o 
  -5   5   6        7.98        3.85      4.00 o 
  -4   5   6        0.16       -3.11      3.48 o 
  -3   5   6       16.89       25.87      3.12 o 
  -2   5   6       48.90       58.09      3.19 o 
  -1   5   6      606.84      625.67     12.21 o 
   0   5   6      460.71      465.84     16.22 o 
   1   5   6       31.29       38.38      4.08 o 
   2   5   6       68.65       88.98      4.19 o 
   3   5   6       17.92       16.41      3.74 o 
   4   5   6       10.63       11.77      2.80 o 
   5   5   6        8.40        9.46      8.08 o 
   6   5   6        0.22        3.50      3.13 o 
   7   5   6        4.94        9.99      7.80 o 
   8   5   6        0.50        3.99      5.95 o 
   9   5   6        6.53        0.23      3.80 o 
  10   5   6        0.01        0.65      4.97 o 
 -11   6   6       22.66       13.78      4.42 o 
 -10   6   6       12.11        9.34      3.17 o 
  -9   6   6        5.15       12.91      4.17 o 
  -8   6   6       45.82       38.79      6.75 o 
  -7   6   6       12.69        8.40      3.08 o 
  -6   6   6        1.70       -2.11      4.85 o 
  -5   6   6        0.98        3.39      3.39 o 
  -4   6   6        0.03        6.13      3.37 o 
  -3   6   6       14.13       20.52      3.65 o 
  -2   6   6        0.07        2.31      3.46 o 
  -1   6   6      378.76      383.69     10.81 o 
   0   6   6      162.29      154.56      5.79 o 
   1   6   6        4.90       15.00      3.49 o 
   2   6   6       23.32       17.47      5.03 o 
   3   6   6      128.57      133.42      7.72 o 
   4   6   6      101.96       96.33      4.99 o 
   5   6   6        0.94       -5.38      5.38 o 
   6   6   6        1.43       -8.70      8.70 o 
   7   6   6       30.82       49.50      5.86 o 
   8   6   6        6.98        9.71      4.92 o 
   9   6   6        6.56       15.47      5.45 o 
 -10   7   6        0.29       -1.03      3.60 o 
  -9   7   6        4.22        7.53      3.44 o 
  -8   7   6       38.34       39.40      4.12 o 
  -7   7   6        0.35       -3.29      4.14 o 
  -6   7   6       28.28       30.83      4.13 o 
  -5   7   6       51.79       46.98      3.65 o 
  -4   7   6        0.41        2.76      3.62 o 
  -3   7   6        0.26        3.44      3.41 o 
  -2   7   6        0.27        5.38      3.99 o 
  -1   7   6      145.29      131.51      4.44 o 
   0   7   6       36.02       44.30      5.98 o 
   1   7   6       23.46       32.53      4.02 o 
   2   7   6        5.08       -2.30      3.26 o 
   3   7   6        1.82        2.65      3.37 o 
   4   7   6       72.92       74.82      4.81 o 
   5   7   6       37.30       42.82      3.91 o 
   6   7   6       13.69       17.17      4.13 o 
   7   7   6        0.68        5.57      6.68 o 
   8   7   6        1.76        8.05      4.23 o 
  -9   8   6       23.39       19.77      3.80 o 
  -8   8   6       29.12       19.03      3.73 o 
  -7   8   6        0.03        1.84      3.55 o 
  -6   8   6        0.63       -0.41      3.81 o 
  -5   8   6      114.36      110.09      3.68 o 
  -4   8   6       85.55       79.44      5.99 o 
  -3   8   6        3.96       11.86      3.57 o 
  -2   8   6        7.48        4.70      3.16 o 
  -1   8   6      112.05      116.03      3.37 o 
   0   8   6        1.27       -0.34      6.66 o 
   1   8   6       33.01       46.22      5.78 o 
   2   8   6        0.14        7.22      2.94 o 
   3   8   6        0.79        2.04      3.18 o 
   4   8   6        2.03        1.03      3.29 o 
   5   8   6       16.98       18.87      5.52 o 
   6   8   6        2.03        3.76      3.57 o 
   7   8   6        1.58       11.70      5.92 o 
  -7   9   6        0.04        3.82      4.39 o 
  -6   9   6        0.55        8.93      4.13 o 
  -5   9   6        5.01        6.07      4.87 o 
  -4   9   6       26.76       17.37      3.58 o 
  -3   9   6       17.48       15.85      3.71 o 
  -2   9   6       12.37       17.13      3.66 o 
  -1   9   6       66.16       65.25      6.12 o 
   0   9   6       10.05       11.30      5.41 o 
   1   9   6        4.79        7.80      3.78 o 
   2   9   6       17.98       33.11      5.60 o 
   3   9   6        3.47        3.76      3.90 o 
   4   9   6       30.76       37.06      5.28 o 
   5   9   6       14.96       25.46      4.17 o 
  -3  10   6        7.67        8.54      4.05 o 
  -2  10   6        0.42        4.82      3.73 o 
  -1  10   6        5.31       13.98      4.71 o 
   0  10   6       12.22        7.98      4.08 o 
   1  10   6        0.75        3.68      4.02 o 
 -14   1   7        9.36        7.83      3.61 o 
 -13   1   7        0.58        3.43      4.33 o 
 -12   1   7        3.96        6.93     10.20 o 
 -11   1   7        9.40        2.77      3.08 o 
 -10   1   7        3.67       10.57      5.12 o 
  -9   1   7      154.19      154.45      3.43 o 
  -8   1   7        0.07       21.64      5.03 o 
  -7   1   7       36.72       37.52      4.41 o 
  -6   1   7       14.13       13.00      6.73 o 
  -5   1   7      277.12      275.12     11.51 o 
  -4   1   7     1012.55     1076.94     28.83 o 
  -3   1   7        2.37        8.80      3.57 o 
  -2   1   7      645.42      662.31     22.61 o 
  -1   1   7      302.11      320.45     10.26 o 
   0   1   7      260.57      272.34      7.82 o 
   1   1   7      839.25      834.50     11.05 o 
   2   1   7        0.04        6.05      2.68 o 
   3   1   7      379.81      392.08      5.40 o 
   4   1   7       21.67       28.54      2.64 o 
   5   1   7      141.59      146.85      3.04 o 
   6   1   7      162.69      179.62      3.15 o 
   7   1   7       89.90       88.65      4.43 o 
   8   1   7        0.58        3.81      2.57 o 
   9   1   7       18.41       26.77      2.95 o 
  10   1   7       17.22       19.69      2.85 o 
  11   1   7        9.43        9.90      4.81 o 
 -14   2   7        0.00        2.55      5.14 o 
 -13   2   7        0.57       -2.71      3.86 o 
 -12   2   7        0.02        7.78      3.60 o 
 -11   2   7        0.25        5.46      3.21 o 
 -10   2   7        4.98        5.09      4.35 o 
  -9   2   7      167.79      159.46      9.07 o 
  -8   2   7      572.32      587.43     24.95 o 
  -7   2   7       89.53       84.34      6.95 o 
  -6   2   7      241.62      252.18     40.48 o 
  -5   2   7       28.21       29.62      3.46 o 
  -4   2   7       98.47       96.11      4.79 o 
  -3   2   7      213.37      223.57      6.94 o 
  -2   2   7       28.83       24.29      2.78 o 
  -1   2   7      677.13      773.87     11.05 o 
   0   2   7      506.87      556.02      4.80 o 
   1   2   7     1039.05     1081.54     17.52 o 
   2   2   7     1274.54     1374.61     56.14 o 
   3   2   7     1186.87     1190.30     49.25 o 
   4   2   7      162.33      146.65     10.13 o 
   5   2   7      124.90      116.51      5.14 o 
   6   2   7       61.16       65.51      2.92 o 
   7   2   7       20.08       21.24      2.45 o 
   8   2   7       22.56       23.13      3.53 o 
   9   2   7       21.99       19.45      2.96 o 
  10   2   7      103.31      105.63      9.08 o 
  11   2   7        0.01       -1.37      3.02 o 
 -13   3   7       55.14       65.04      8.01 o 
 -12   3   7       35.93       37.07      4.89 o 
 -11   3   7       29.51       31.57      7.35 o 
 -10   3   7        0.53        6.59      3.69 o 
  -9   3   7       71.06       76.88      4.97 o 
  -8   3   7       23.09       29.94      3.45 o 
  -7   3   7       41.84       43.75      6.80 o 
  -6   3   7      140.90      147.46      4.00 o 
  -5   3   7       18.18       26.88      3.19 o 
  -4   3   7     1888.26     1928.63     37.93 o 
  -3   3   7      479.72      464.80     21.47 o 
  -2   3   7       82.91       84.18      2.88 o 
  -1   3   7     4991.38     5081.85    246.02 o 
   0   3   7      107.14      104.79      3.35 o 
   1   3   7      200.51      188.57      7.31 o 
   2   3   7       15.80       24.13      2.54 o 
   3   3   7      447.23      486.30     28.69 o 
   4   3   7      248.56      225.36      5.04 o 
   5   3   7        4.47        6.38      2.49 o 
   6   3   7      851.36      773.22     28.14 o 
   7   3   7       21.04       24.75      3.95 o 
   8   3   7        1.52       12.91      4.54 o 
   9   3   7       64.14       56.57      5.38 o 
  10   3   7       11.44       17.41      3.74 o 
  11   3   7        0.01        3.87      3.40 o 
 -13   4   7        1.03        7.76      4.09 o 
 -12   4   7        1.38       -6.88      7.98 o 
 -11   4   7       15.10       16.85      3.30 o 
 -10   4   7       45.57       56.96      3.21 o 
  -9   4   7       30.19       36.93      4.05 o 
  -8   4   7       17.18       20.40      2.98 o 
  -7   4   7       47.44       66.46     10.65 o 
  -6   4   7      133.33      140.51      4.08 o 
  -5   4   7        0.01       -2.15      3.41 o 
  -4   4   7      114.51      128.54      4.31 o 
  -3   4   7       62.77       61.02      3.51 o 
  -2   4   7      309.34      287.18     13.38 o 
  -1   4   7       85.55       82.90      3.00 o 
   0   4   7      179.52      158.62      6.24 o 
   1   4   7        5.63       19.03      2.44 o 
   2   4   7      206.19      239.29     13.98 o 
   3   4   7      535.63      520.67     26.82 o 
   4   4   7       79.89       58.01      2.70 o 
   5   4   7       47.11       48.11      2.51 o 
   6   4   7        3.82       10.30      2.82 o 
   7   4   7       12.75       23.17      3.43 o 
   8   4   7        0.23        6.32      3.29 o 
   9   4   7        0.81        0.22      3.46 o 
  10   4   7        5.52        9.21      2.81 o 
 -12   5   7        0.46        7.98      5.78 o 
 -11   5   7        2.26        1.63      5.60 o 
 -10   5   7       14.78       16.03      4.50 o 
  -9   5   7        8.60        7.73      4.95 o 
  -8   5   7      112.58       95.19      6.18 o 
  -7   5   7        9.87        8.91      3.40 o 
  -6   5   7      177.42      157.43      4.27 o 
  -5   5   7        0.54        1.81      3.99 o 
  -4   5   7        2.56       12.36      3.19 o 
  -3   5   7       21.15       17.55      3.51 o 
  -2   5   7       10.98       13.40      3.50 o 
  -1   5   7       61.17       72.14      4.19 o 
   0   5   7        0.67        6.26      3.20 o 
   1   5   7      352.21      305.78     28.61 o 
   2   5   7      130.95      134.48      5.09 o 
   3   5   7      106.43      106.61      5.23 o 
   4   5   7        0.09       -3.65      3.65 o 
   5   5   7        5.47       12.81      3.32 o 
   6   5   7       15.26        8.48      2.77 o 
   7   5   7        8.33       34.24      9.67 o 
   8   5   7        2.71        1.62      8.52 o 
   9   5   7        0.20       24.02      3.84 o 
  10   5   7        0.00        6.81      5.73 o 
 -11   6   7        1.73        5.91      4.66 o 
 -10   6   7        7.63       11.34      3.63 o 
  -9   6   7        8.42       11.27      3.10 o 
  -8   6   7       15.28       17.24      3.29 o 
  -7   6   7       70.06       65.17      6.41 o 
  -6   6   7      138.51      138.15      5.22 o 
  -5   6   7       20.76       19.77      3.10 o 
  -4   6   7        0.58       -1.90      2.94 o 
  -3   6   7       25.64       30.07      3.45 o 
  -2   6   7      101.17      104.76      3.48 o 
  -1   6   7      276.24      286.06      3.77 o 
   0   6   7      128.60      121.76      4.60 o 
   1   6   7        2.08       17.64      3.20 o 
   2   6   7        0.01        4.98      3.01 o 
   3   6   7        0.82        6.79      3.03 o 
   4   6   7        1.82       -0.46      4.62 o 
   5   6   7        2.58       -4.10      4.29 o 
   6   6   7        0.16        4.45      4.74 o 
   7   6   7       11.47        9.02     10.47 o 
   8   6   7       88.02      101.48     14.79 o 
   9   6   7        0.83        1.97      7.60 o 
 -10   7   7       10.81       14.47      4.03 o 
  -9   7   7       15.30       12.17      3.40 o 
  -8   7   7       27.59       25.47      7.09 o 
  -7   7   7        5.82       13.10      3.55 o 
  -6   7   7       33.81       31.78      3.75 o 
  -5   7   7        0.00        0.61      3.50 o 
  -4   7   7        4.12        2.74      5.53 o 
  -3   7   7       93.60       89.06      3.61 o 
  -2   7   7       18.62       16.53      3.24 o 
  -1   7   7       39.24       34.61      3.44 o 
   0   7   7       49.40       55.50      5.88 o 
   1   7   7        0.36        4.75      3.04 o 
   2   7   7        7.38       17.96      3.54 o 
   3   7   7       91.26       89.20      5.75 o 
   4   7   7        3.00        8.34      3.23 o 
   5   7   7       14.93       15.22      3.36 o 
   6   7   7       37.70       37.02      4.94 o 
   7   7   7        3.30        4.11      6.83 o 
   8   7   7        1.10        3.54      6.50 o 
  -9   8   7        0.01        7.28      3.63 o 
  -8   8   7        3.72        6.38      5.66 o 
  -7   8   7       15.17       15.45      3.44 o 
  -6   8   7        0.06        6.41      4.60 o 
  -5   8   7        0.19        2.40      3.89 o 
  -4   8   7        7.05       11.01      3.62 o 
  -3   8   7       39.96       52.27      3.69 o 
  -2   8   7       42.96       47.51      4.48 o 
  -1   8   7      121.83      110.24      5.77 o 
   0   8   7       13.47       16.34      3.68 o 
   1   8   7        1.18       -1.48      4.15 o 
   2   8   7        4.99       18.10      3.97 o 
   3   8   7        8.26        7.08      9.57 o 
   4   8   7       10.67       18.61      7.75 o 
   5   8   7        0.55        7.10      3.91 o 
   6   8   7       65.98       51.42      5.39 o 
  -7   9   7        1.74        3.93      4.37 o 
  -6   9   7       15.02       11.71      3.72 o 
  -5   9   7        2.74        1.81      3.92 o 
  -4   9   7        0.92        0.44      4.27 o 
  -3   9   7        1.80        1.61      3.60 o 
  -2   9   7       11.10       12.13      3.27 o 
  -1   9   7        4.78       24.27      9.38 o 
   0   9   7        9.97       16.83      4.69 o 
   1   9   7        5.49       12.85      3.20 o 
   2   9   7       31.45       40.94      8.40 o 
   3   9   7        0.41       -7.21      7.21 o 
   4   9   7        0.23        3.08      4.08 o 
  -2  10   7        0.66        4.59      4.07 o 
  -1  10   7        0.55        2.21      4.27 o 
   0  10   7        1.05        7.02      4.20 o 
 -14   0   8       19.63       27.13      5.74 o 
 -13   0   8      281.33      346.39     22.71 o 
 -12   0   8       57.45       61.87     16.17 o 
 -11   0   8       53.73       56.75      4.10 o 
 -10   0   8       18.45       32.93      8.82 o 
  -9   0   8       11.61       12.87      4.83 o 
  -8   0   8       34.33       61.16      4.76 o 
  -7   0   8      122.60      106.08      7.04 o 
  -6   0   8       14.39        6.76      6.56 o 
  -5   0   8      320.86      274.41      6.13 o 
  -4   0   8     4837.68     4681.78     15.95 o 
  -3   0   8       36.53       54.77      6.35 o 
  -2   0   8       91.52       67.71      6.64 o 
  -1   0   8      742.41      635.23     85.81 o 
   0   0   8        5.90        9.74      4.12 o 
   1   0   8        1.72        3.96      3.88 o 
   2   0   8       39.40       38.55      3.95 o 
   3   0   8      109.38      122.60      5.95 o 
   4   0   8     1198.21     1104.81     27.10 o 
   5   0   8     2320.78     2257.95    129.13 o 
   6   0   8     2445.78     2249.28    220.03 o 
   7   0   8       52.84       47.34      4.95 o 
   8   0   8       17.41       22.61      3.42 o 
   9   0   8       80.80       75.79      3.73 o 
  10   0   8        1.82       11.64      3.75 o 
  11   0   8        1.61        6.36      9.60 o 
 -14   1   8        7.34        2.75      4.03 o 
 -13   1   8        0.02        1.91      3.38 o 
 -12   1   8        0.66       -5.82      5.82 o 
 -11   1   8       20.53       27.17      3.42 o 
 -10   1   8       23.46       32.17      3.03 o 
  -9   1   8      616.79      630.63     35.35 o 
  -8   1   8     1043.10     1022.12     71.68 o 
  -7   1   8       32.66       41.01      3.73 o 
  -6   1   8       39.81       37.11      8.79 o 
  -5   1   8       50.68       48.11      3.78 o 
  -4   1   8        0.03        7.08      3.16 o 
  -3   1   8        0.03        8.23      3.70 o 
  -2   1   8       47.71       40.11      3.34 o 
  -1   1   8      983.05      862.34     55.44 o 
   0   1   8       99.58       90.55      4.43 o 
   1   1   8     2144.16     2164.66    142.57 o 
   2   1   8      366.40      390.50     14.97 o 
   3   1   8      383.48      314.73     23.68 o 
   4   1   8        5.98       10.17      2.80 o 
   5   1   8       55.37       61.20      3.31 o 
   6   1   8       62.20       56.88      3.23 o 
   7   1   8       94.77       87.73      6.99 o 
   8   1   8       38.34       39.62      2.63 o 
   9   1   8      115.20      103.52      9.86 o 
  10   1   8       87.69       89.65      6.83 o 
  11   1   8       62.90       64.18      8.56 o 
 -14   2   8        1.70        8.16      9.70 o 
 -13   2   8       64.99       68.97     11.50 o 
 -12   2   8        0.01        2.45      3.22 o 
 -11   2   8        0.71       -3.41      3.61 o 
 -10   2   8        0.95        9.54      4.33 o 
  -9   2   8       51.66       59.84      3.40 o 
  -8   2   8      284.41      275.75     10.13 o 
  -7   2   8      467.63      419.49     11.24 o 
  -6   2   8       13.30       21.55      4.03 o 
  -5   2   8      504.02      470.79      4.69 o 
  -4   2   8      493.78      551.72     28.74 o 
  -3   2   8     1184.10     1135.89     38.78 o 
  -2   2   8       19.69       22.07      2.89 o 
  -1   2   8      602.45      602.22     26.52 o 
   0   2   8        9.66       19.61      2.44 o 
   1   2   8        1.72        8.16      2.98 o 
   2   2   8        8.76        5.80      3.11 o 
   3   2   8        7.24       10.78      3.04 o 
   4   2   8        4.75        6.03      3.40 o 
   5   2   8       41.15       40.82      4.18 o 
   6   2   8      692.04      665.20     28.48 o 
   7   2   8        0.47        3.54      3.10 o 
   8   2   8        0.73        9.28      4.10 o 
   9   2   8        4.18        7.57      2.77 o 
  10   2   8        4.58       15.58      2.85 o 
  11   2   8        3.24        7.75      6.88 o 
 -13   3   8        0.08        8.13      3.96 o 
 -12   3   8        6.69        6.87      3.43 o 
 -11   3   8       25.46       27.05      4.00 o 
 -10   3   8       91.42       93.96      3.56 o 
  -9   3   8      105.85      114.66      3.63 o 
  -8   3   8      353.49      336.52     14.50 o 
  -7   3   8      174.58      190.61      4.38 o 
  -6   3   8      175.86      161.32     11.71 o 
  -5   3   8      120.53      136.10      7.12 o 
  -4   3   8      572.05      557.78     40.98 o 
  -3   3   8       30.51       29.50      3.12 o 
  -2   3   8      507.77      482.91     14.78 o 
  -1   3   8     1255.79     1130.22     60.09 o 
   0   3   8      409.33      380.85     20.19 o 
   1   3   8       24.16       34.18      2.41 o 
   2   3   8        5.65       10.75      3.26 o 
   3   3   8       69.95       63.57      5.22 o 
   4   3   8       57.89       59.85      2.67 o 
   5   3   8       18.06       21.27      2.67 o 
   6   3   8        2.86        7.49      3.45 o 
   7   3   8        4.54        7.79      2.89 o 
   8   3   8       16.64       20.15      2.55 o 
   9   3   8        0.81        3.54      3.77 o 
  10   3   8       76.70       67.03     10.66 o 
 -13   4   8       12.78        8.70      4.11 o 
 -12   4   8        8.58        7.77      3.79 o 
 -11   4   8        4.20       13.25      3.24 o 
 -10   4   8       66.66       79.97      3.65 o 
  -9   4   8        3.26       10.47      4.95 o 
  -8   4   8        1.06        1.16      3.10 o 
  -7   4   8        5.06        8.37      5.90 o 
  -6   4   8      114.49       99.38      4.42 o 
  -5   4   8        0.27        9.93      3.88 o 
  -4   4   8       31.08       37.61      4.09 o 
  -3   4   8        0.93        6.05      3.40 o 
  -2   4   8      264.38      251.49      5.33 o 
  -1   4   8      735.64      749.98     12.54 o 
   0   4   8      331.02      320.67     10.50 o 
   1   4   8       14.54       21.24      3.71 o 
   2   4   8      132.84      127.39      7.48 o 
   3   4   8      100.96       83.45      4.30 o 
   4   4   8      154.47      145.96      7.98 o 
   5   4   8        3.28        6.17      2.29 o 
   6   4   8        8.43        7.22      3.99 o 
   7   4   8        7.22       -0.20      3.56 o 
   8   4   8        8.87       12.66      4.80 o 
   9   4   8        7.08       11.69      3.54 o 
  10   4   8        2.74       -2.39      3.23 o 
 -12   5   8        5.20        5.01      4.74 o 
 -11   5   8        6.39       10.59      6.68 o 
 -10   5   8       24.39       24.86      3.69 o 
  -9   5   8       33.64       39.33      7.25 o 
  -8   5   8       25.27       25.49      3.07 o 
  -7   5   8       38.73       38.92      4.88 o 
  -6   5   8      188.89      183.60      5.78 o 
  -5   5   8        0.51        0.21      3.88 o 
  -4   5   8        1.30        1.36      2.79 o 
  -3   5   8      203.74      202.44      3.46 o 
  -2   5   8      817.31      835.04     13.46 o 
  -1   5   8      702.88      679.50     15.44 o 
   0   5   8       79.39       86.21      6.48 o 
   1   5   8        6.91       11.67      3.75 o 
   2   5   8      387.07      411.20      9.39 o 
   3   5   8      427.80      421.58     14.38 o 
   4   5   8       96.77       88.24      9.25 o 
   5   5   8       26.26       21.59      2.76 o 
   6   5   8        3.77        4.23      4.80 o 
   7   5   8       17.06       23.98     11.88 o 
   8   5   8        8.25       24.34      9.13 o 
   9   5   8       25.88       30.76     12.22 o 
 -11   6   8       10.31       12.64      3.20 o 
 -10   6   8        0.48       11.62      4.13 o 
  -9   6   8        0.11        0.54      3.83 o 
  -8   6   8        1.90        6.46      3.03 o 
  -7   6   8       13.92       11.15      6.50 o 
  -6   6   8      257.66      242.96      4.57 o 
  -5   6   8        1.63        6.80      3.38 o 
  -4   6   8       38.29       48.30      3.99 o 
  -3   6   8        1.13        6.50      3.29 o 
  -2   6   8      235.68      220.91      3.23 o 
  -1   6   8      220.35      237.76      7.30 o 
   0   6   8        0.73        6.28      3.40 o 
   1   6   8       53.67       59.77      7.24 o 
   2   6   8        0.96       -0.29      5.58 o 
   3   6   8      141.41      135.11      4.20 o 
   4   6   8       78.27       83.83      5.44 o 
   5   6   8       23.49       21.20      3.91 o 
   6   6   8        8.77       15.97      3.33 o 
   7   6   8        0.00       -0.43      3.77 o 
   8   6   8       41.96       44.88     11.32 o 
 -10   7   8        3.41        3.67      3.80 o 
  -9   7   8        1.15       11.18      5.24 o 
  -8   7   8        0.02       -0.79      3.09 o 
  -7   7   8        6.74       12.73      5.13 o 
  -6   7   8        2.17        6.06      3.98 o 
  -5   7   8        0.31       -2.26      3.53 o 
  -4   7   8       45.67       44.42      3.68 o 
  -3   7   8        0.75        3.36      3.17 o 
  -2   7   8        4.86       10.28      3.21 o 
  -1   7   8      331.10      320.54     14.73 o 
   0   7   8        5.34        8.32      3.50 o 
   1   7   8        7.41        2.91      3.41 o 
   2   7   8        6.08        7.20      3.99 o 
   3   7   8        1.89       -0.48      3.98 o 
   4   7   8       18.36       23.02      3.59 o 
   5   7   8        2.17        0.88      4.57 o 
   6   7   8       15.36        3.07      3.98 o 
   7   7   8        7.55       28.30      5.23 o 
  -9   8   8       10.19        5.91      4.79 o 
  -8   8   8        6.77       10.26      4.64 o 
  -7   8   8       15.54       14.26      3.87 o 
  -6   8   8        0.06        2.50      4.38 o 
  -5   8   8       11.41       13.78      3.74 o 
  -4   8   8        0.40        9.05      3.63 o 
  -3   8   8       24.27       28.51      4.85 o 
  -2   8   8        4.98        9.05      3.02 o 
  -1   8   8        2.37        5.87      3.25 o 
   0   8   8        0.34       -3.00      5.19 o 
   1   8   8        0.51        3.83      5.75 o 
   2   8   8       44.12       39.80      7.12 o 
   3   8   8       47.49       32.10      3.45 o 
   4   8   8       10.00        7.76      6.50 o 
   5   8   8       28.94       29.84      3.64 o 
   6   8   8       37.50       38.79      5.32 o 
  -6   9   8        2.56       10.82      4.76 o 
  -5   9   8        0.70        4.43      5.05 o 
  -4   9   8        1.65        7.10      4.15 o 
  -3   9   8        1.74        4.12      3.75 o 
  -2   9   8        0.00        2.91      3.67 o 
  -1   9   8       12.30       12.10      4.83 o 
   0   9   8        1.41       10.74      4.43 o 
   1   9   8       26.23       19.72      3.98 o 
   2   9   8       12.59       10.60      4.54 o 
   3   9   8        0.84        5.27      4.69 o 
   4   9   8        3.15       10.42      4.78 o 
 -14   1   9        0.48        6.21      3.61 o 
 -13   1   9       11.98       13.94      6.80 o 
 -12   1   9        2.89        5.89      3.12 o 
 -11   1   9       95.16      104.31      5.18 o 
 -10   1   9       30.14       35.04      3.00 o 
  -9   1   9       77.15       95.66      3.84 o 
  -8   1   9       22.12       28.55      2.90 o 
  -7   1   9       22.46       19.64      3.94 o 
  -6   1   9       21.60       23.92      3.90 o 
  -5   1   9       97.82      102.33      4.70 o 
  -4   1   9      365.73      336.50     13.18 o 
  -3   1   9      708.93      740.71     23.69 o 
  -2   1   9        4.92       15.53      2.58 o 
  -1   1   9        5.66       16.71      2.77 o 
   0   1   9       11.34       17.05      2.61 o 
   1   1   9       34.62       44.73      2.95 o 
   2   1   9       18.59       14.17      2.41 o 
   3   1   9      104.45      104.88      4.92 o 
   4   1   9        0.59        4.42      2.66 o 
   5   1   9       65.57       57.12      2.84 o 
   6   1   9       35.17       42.87      5.34 o 
   7   1   9        1.62        2.37      2.90 o 
   8   1   9       27.35       27.27      2.52 o 
   9   1   9        6.60        8.84      3.00 o 
  10   1   9        0.98        4.58      4.93 o 
  11   1   9        4.27        4.28      4.66 o 
 -14   2   9        3.89        7.35     12.69 o 
 -13   2   9       14.39       29.45      8.46 o 
 -12   2   9       45.70       63.09      8.06 o 
 -11   2   9        5.28       18.78      6.52 o 
 -10   2   9        0.18        6.96      2.84 o 
  -9   2   9        2.19       16.76      8.23 o 
  -8   2   9       22.21       24.86      3.85 o 
  -7   2   9       79.98       87.53      4.11 o 
  -6   2   9      219.00      194.31     10.90 o 
  -5   2   9       17.71       20.92      4.10 o 
  -4   2   9       99.78       84.70      2.93 o 
  -3   2   9       36.14       39.47      4.55 o 
  -2   2   9      236.89      258.12      4.22 o 
  -1   2   9        4.48        8.19      2.60 o 
   0   2   9       54.72       45.20      2.89 o 
   1   2   9        2.35        2.02      2.42 o 
   2   2   9       25.13       29.93      2.95 o 
   3   2   9        8.72       13.24      2.42 o 
   4   2   9       43.72       39.55      2.89 o 
   5   2   9      220.11      192.49     10.34 o 
   6   2   9        2.63       10.03      3.77 o 
   7   2   9       38.40       53.64      3.78 o 
   8   2   9       16.36       23.62      3.48 o 
   9   2   9       20.58       22.60      3.05 o 
  10   2   9       10.74       11.30      5.24 o 
 -13   3   9       13.27        8.75      4.50 o 
 -12   3   9        0.12        7.57      3.43 o 
 -11   3   9       29.46       33.90      4.22 o 
 -10   3   9        0.20       -1.63      5.31 o 
  -9   3   9       67.67       65.06      3.09 o 
  -8   3   9        0.00        4.48      3.81 o 
  -7   3   9       22.37       11.28      7.93 o 
  -6   3   9       23.72       36.62      3.57 o 
  -5   3   9        5.31        8.17      2.41 o 
  -4   3   9       36.97       35.95      3.43 o 
  -3   3   9        5.78       12.74      2.89 o 
  -2   3   9        7.97        8.70      3.10 o 
  -1   3   9       70.21       69.56      2.93 o 
   0   3   9        0.02        5.94      2.24 o 
   1   3   9       12.94       12.99      2.89 o 
   2   3   9       25.61       26.36      2.73 o 
   3   3   9        3.59        3.33      2.55 o 
   4   3   9       52.81       54.65      2.60 o 
   5   3   9       44.68       34.34      5.01 o 
   6   3   9       17.87       16.13      3.06 o 
   7   3   9       35.88       26.74      2.95 o 
   8   3   9        3.03        5.99      2.39 o 
   9   3   9        4.23        2.07      3.77 o 
  10   3   9       22.52       24.88      4.63 o 
 -13   4   9        0.14       11.04      5.90 o 
 -12   4   9        1.98        4.83      4.31 o 
 -11   4   9        0.26       -0.34      3.27 o 
 -10   4   9       16.08       10.69      4.71 o 
  -9   4   9       47.29       53.22     11.58 o 
  -8   4   9       13.31       22.91      8.72 o 
  -7   4   9        0.13       12.87      3.63 o 
  -6   4   9       54.41       58.48      7.70 o 
  -5   4   9       51.09       50.43      2.92 o 
  -4   4   9      117.87      133.82      5.91 o 
  -3   4   9      140.60      160.21      3.38 o 
  -2   4   9        0.34        5.88      3.04 o 
  -1   4   9      247.18      251.36      3.89 o 
   0   4   9        3.89        8.46      2.55 o 
   1   4   9       13.58        8.83      2.89 o 
   2   4   9      112.05      127.59      6.74 o 
   3   4   9      388.08      376.10     15.64 o 
   4   4   9        8.65       12.25      2.95 o 
   5   4   9        8.26        8.38      2.35 o 
   6   4   9        0.96        7.50      2.75 o 
   7   4   9        8.94       10.72      2.91 o 
   8   4   9        6.57       13.96      6.99 o 
   9   4   9        8.33       26.69      5.37 o 
  10   4   9        0.00       11.55      4.26 o 
 -12   5   9        6.46       12.39      3.98 o 
 -11   5   9        2.41        8.51      7.20 o 
 -10   5   9        1.68        8.95      3.26 o 
  -9   5   9       22.25       36.52      7.15 o 
  -8   5   9        9.84        3.44      4.46 o 
  -7   5   9        3.03        5.70      4.22 o 
  -6   5   9        0.31        4.12      3.00 o 
  -5   5   9        0.96       -2.02      3.37 o 
  -4   5   9       15.61       19.31      2.79 o 
  -3   5   9        9.87        8.24      2.86 o 
  -2   5   9      391.74      358.07      5.35 o 
  -1   5   9      757.02      775.26     23.77 o 
   0   5   9      329.18      371.11     15.10 o 
   1   5   9        1.25        3.60      2.99 o 
   2   5   9      249.25      274.68     11.82 o 
   3   5   9       34.05       41.00      3.04 o 
   4   5   9       16.20       22.47      3.37 o 
   5   5   9        0.00        1.54      3.47 o 
   6   5   9        1.01        4.24      3.03 o 
   7   5   9        0.11        3.22      4.01 o 
   8   5   9       13.07       20.95     10.77 o 
   9   5   9       15.75       20.47      5.82 o 
 -11   6   9        3.76        7.64      5.99 o 
 -10   6   9        2.31       -5.40      5.40 o 
  -9   6   9       38.93       44.65      5.11 o 
  -8   6   9       13.56       30.44     10.10 o 
  -7   6   9        0.57        5.38      3.47 o 
  -6   6   9       60.37       44.94      3.61 o 
  -5   6   9        8.18        9.59      3.11 o 
  -4   6   9        0.01        1.82      3.05 o 
  -3   6   9        1.24        1.54      2.63 o 
  -2   6   9      208.61      199.53      5.46 o 
  -1   6   9        0.48        5.39      2.82 o 
   0   6   9        0.27        2.51      2.98 o 
   1   6   9        0.03        5.24      5.77 o 
   2   6   9        0.24        3.48      6.57 o 
   3   6   9       59.94       61.38      4.74 o 
   4   6   9       40.40       44.16      4.04 o 
   5   6   9        8.54       11.51      6.34 o 
   6   6   9       58.70       68.44      4.65 o 
   7   6   9       11.24       17.36      5.39 o 
   8   6   9        0.46       -3.28      3.28 o 
 -10   7   9        6.05        2.95      4.21 o 
  -9   7   9       10.34        9.91      3.39 o 
  -8   7   9       34.83       40.50      3.60 o 
  -7   7   9        4.60        3.79      3.76 o 
  -6   7   9      112.12      111.56      3.92 o 
  -5   7   9       54.43       64.61      5.17 o 
  -4   7   9        3.17       12.19      3.17 o 
  -3   7   9       11.79        6.28      4.53 o 
  -2   7   9       89.46       82.50      5.40 o 
  -1   7   9      136.59      130.36      5.00 o 
   0   7   9        3.71       12.05      3.65 o 
   1   7   9        1.20       -3.57      3.57 o 
   2   7   9        0.53       -3.03      3.70 o 
   3   7   9       16.97       20.96      6.92 o 
   4   7   9        0.80        5.55      6.08 o 
   5   7   9        3.92        9.39      9.04 o 
   6   7   9        2.09        7.32      4.67 o 
   7   7   9       11.92        6.12      5.58 o 
  -8   8   9        0.23        2.57      4.17 o 
  -7   8   9        2.54       -2.82      6.13 o 
  -6   8   9       12.52       11.19      5.89 o 
  -5   8   9        0.13        2.52      5.01 o 
  -4   8   9        1.42       -2.72      4.38 o 
  -3   8   9        0.92        1.72      3.29 o 
  -2   8   9       47.41       41.79      3.27 o 
  -1   8   9       15.96       16.41      3.34 o 
   0   8   9        0.01       -3.66      3.66 o 
   1   8   9       26.27       19.34      3.73 o 
   2   8   9        0.21       -3.83      5.43 o 
   3   8   9       27.91       26.21      4.26 o 
   4   8   9        0.01        3.18      4.58 o 
   5   8   9       21.76       32.51      4.82 o 
  -6   9   9        0.49        9.74      7.06 o 
  -5   9   9        1.19        3.07      3.32 o 
  -4   9   9        1.86        4.20      3.58 o 
  -3   9   9        0.25       -0.17      3.33 o 
  -2   9   9        0.26        0.11      3.11 o 
  -1   9   9       18.47       23.35      4.53 o 
   0   9   9       38.24       41.23      6.89 o 
   1   9   9        0.00       10.48     18.39 o 
   2   9   9        3.28       16.03      4.72 o 
   3   9   9        1.60        8.81      4.82 o 
 -14   0  10        9.42       10.43      4.73 o 
 -13   0  10        6.18       12.88      5.73 o 
 -12   0  10        1.15       -1.88      3.92 o 
 -11   0  10        1.65       19.05      4.87 o 
 -10   0  10        3.80        1.98      8.90 o 
  -9   0  10     1540.62     1383.94     23.63 o 
  -8   0  10        1.15       10.19      4.67 o 
  -7   0  10        0.21       11.47      7.57 o 
  -6   0  10      273.24      304.98      7.48 o 
  -5   0  10      504.21      490.09      6.49 o 
  -4   0  10      245.02      195.39     27.34 o 
  -3   0  10      133.31      143.11     21.36 o 
  -2   0  10       45.32       44.63      5.09 o 
  -1   0  10       23.36       10.38      3.93 o 
   0   0  10       10.56       18.05      4.03 o 
   1   0  10     2185.41     2019.54    353.10 o 
   2   0  10        8.72        8.82      3.14 o 
   3   0  10      605.44      613.79     21.31 o 
   4   0  10       65.69       62.24      3.65 o 
   5   0  10      313.44      266.67     19.08 o 
   6   0  10       22.62       52.20     24.91 o 
   7   0  10      121.33      104.24     13.47 o 
   8   0  10       32.31       34.97      6.95 o 
   9   0  10       24.00       21.89      5.03 o 
  10   0  10      291.43      263.97     49.03 o 
 -14   1  10       34.66       22.34      3.99 o 
 -13   1  10       52.72       66.31      5.73 o 
 -12   1  10      119.67      105.60      5.78 o 
 -11   1  10       22.18       19.25      5.54 o 
 -10   1  10       36.37       33.23      4.29 o 
  -9   1  10      836.62      824.61     36.74 o 
  -8   1  10       33.31       28.79      4.57 o 
  -7   1  10        9.90       12.41      6.96 o 
  -6   1  10      127.72      146.83      4.19 o 
  -5   1  10      937.93      935.99     47.76 o 
  -4   1  10      222.16      272.33     10.00 o 
  -3   1  10       60.87       59.39      2.85 o 
  -2   1  10      575.80      608.70     23.63 o 
  -1   1  10       19.64       22.73      2.71 o 
   0   1  10      114.96      127.75      7.72 o 
   1   1  10       36.99       45.25      2.49 o 
   2   1  10       12.01        9.74      2.60 o 
   3   1  10      351.73      325.61     15.21 o 
   4   1  10      272.66      242.84     21.89 o 
   5   1  10      293.13      287.91     23.47 o 
   6   1  10      917.16      830.46     59.52 o 
   7   1  10       12.89       13.84      2.56 o 
   8   1  10       57.37       63.61      3.96 o 
   9   1  10       18.98       25.17      2.69 o 
  10   1  10       16.11       24.88      2.81 o 
 -13   2  10        2.28       -1.08      3.47 o 
 -12   2  10        1.46       -1.32      3.19 o 
 -11   2  10       11.95       12.25      4.63 o 
 -10   2  10        3.58       -2.20      6.51 o 
  -9   2  10      225.07      276.54     12.97 o 
  -8   2  10       47.19       51.75      8.01 o 
  -7   2  10       10.59       18.74      3.33 o 
  -6   2  10       56.21       60.22      4.97 o 
  -5   2  10      647.99      671.32     23.47 o 
  -4   2  10       12.54       17.32      2.79 o 
  -3   2  10       29.35       19.87      3.39 o 
  -2   2  10       19.14       20.80      2.61 o 
  -1   2  10        3.30        4.13      2.58 o 
   0   2  10       32.71       30.58      2.47 o 
   1   2  10      677.21      726.07     28.22 o 
   2   2  10       96.61      103.37      6.82 o 
   3   2  10      197.74      169.91      6.96 o 
   4   2  10        0.00        9.71      2.78 o 
   5   2  10      435.52      378.29      9.76 o 
   6   2  10        1.28       -0.09      2.62 o 
   7   2  10        0.62        5.13      2.94 o 
   8   2  10        7.25        6.23      4.73 o 
   9   2  10        1.97        2.87      2.54 o 
  10   2  10       37.65       51.74      5.69 o 
 -13   3  10        6.79       12.25      2.99 o 
 -12   3  10       18.09        9.07      3.42 o 
 -11   3  10        0.69       14.08      3.33 o 
 -10   3  10        0.49        5.26      5.19 o 
  -9   3  10        1.04        3.54      3.61 o 
  -8   3  10        2.85        5.93      2.87 o 
  -7   3  10       59.56       74.12      6.18 o 
  -6   3  10       54.86       39.53      2.88 o 
  -5   3  10       81.21       95.85      4.45 o 
  -4   3  10      157.76      179.51     11.42 o 
  -3   3  10      349.80      380.11      7.97 o 
  -2   3  10      193.89      188.93      6.78 o 
  -1   3  10      213.75      225.52      5.52 o 
   0   3  10      162.82      162.22      2.74 o 
   1   3  10       13.36        9.63      2.65 o 
   2   3  10       44.39       54.24      3.25 o 
   3   3  10       16.10       29.08      3.15 o 
   4   3  10       19.95       23.91      2.90 o 
   5   3  10       87.12       90.13      3.38 o 
   6   3  10        4.92        0.20      5.49 o 
   7   3  10       26.41       34.15      6.15 o 
   8   3  10        0.37        3.65      2.36 o 
   9   3  10        0.00        5.76      3.54 o 
  10   3  10       11.15       13.64      3.11 o 
 -13   4  10        2.11        3.75      4.19 o 
 -12   4  10        0.80       14.29      6.12 o 
 -11   4  10       12.63       12.99      3.72 o 
 -10   4  10       51.03       55.86      4.45 o 
  -9   4  10        5.14        3.37      4.06 o 
  -8   4  10       49.41       46.47      4.98 o 
  -7   4  10      250.79      252.98     10.83 o 
  -6   4  10      120.24       89.07      5.20 o 
  -5   4  10       73.34       62.74      3.81 o 
  -4   4  10       25.37       25.69      3.09 o 
  -3   4  10        5.92       12.04      5.47 o 
  -2   4  10       30.38       29.38      4.90 o 
  -1   4  10       71.81       64.86      7.57 o 
   0   4  10      323.25      336.60      9.07 o 
   1   4  10        8.38       15.35      3.48 o 
   2   4  10      198.78      188.71      9.38 o 
   3   4  10      185.15      168.83     11.60 o 
   4   4  10        0.10       11.13      4.56 o 
   5   4  10       26.92       28.53      2.35 o 
   6   4  10        8.19       18.05      3.26 o 
   7   4  10        5.54        3.99      4.79 o 
   8   4  10       31.57       36.46      4.57 o 
   9   4  10        0.05       -3.08      3.08 o 
 -12   5  10       49.11       47.17      7.14 o 
 -11   5  10       27.83       23.93      3.52 o 
 -10   5  10        0.01       -5.58      5.58 o 
  -9   5  10       10.71       17.42      4.15 o 
  -8   5  10       39.43       37.41      9.69 o 
  -7   5  10       17.85       22.42      5.61 o 
  -6   5  10       15.74       11.48      2.57 o 
  -5   5  10       36.52       36.91      3.40 o 
  -4   5  10        8.54        8.87      2.74 o 
  -3   5  10        2.19        3.13      3.03 o 
  -2   5  10     1478.02     1429.45     22.73 o 
  -1   5  10      179.63      179.71      8.17 o 
   0   5  10       39.89       42.43      2.95 o 
   1   5  10       22.25       30.42      5.03 o 
   2   5  10        1.87        5.21      2.84 o 
   3   5  10       71.74       58.27      3.57 o 
   4   5  10        1.00        5.96      2.97 o 
   5   5  10        6.23       10.24      2.71 o 
   6   5  10       25.30       20.66      9.46 o 
   7   5  10       27.01       35.55      4.92 o 
   8   5  10        0.52       -0.71      5.02 o 
 -11   6  10        7.11       16.75      3.67 o 
 -10   6  10        0.43        4.91      5.09 o 
  -9   6  10        8.65        5.25      4.64 o 
  -8   6  10       12.05       15.97      3.80 o 
  -7   6  10       50.63       48.72      4.45 o 
  -6   6  10       41.39       33.59      3.58 o 
  -5   6  10       15.65       19.65      2.67 o 
  -4   6  10       19.71       19.91      3.12 o 
  -3   6  10       22.64       26.89      3.41 o 
  -2   6  10       14.18       28.78      5.56 o 
  -1   6  10       99.62       93.66      4.53 o 
   0   6  10       52.17       37.11      2.88 o 
   1   6  10       26.55       19.98      3.00 o 
   2   6  10       36.85       31.68      3.48 o 
   3   6  10       37.64       39.97      8.58 o 
   4   6  10        6.46       11.11      4.18 o 
   5   6  10        0.03        8.57      5.16 o 
   6   6  10       17.58       26.20      6.05 o 
   7   6  10        1.21        9.46      3.50 o 
 -10   7  10        1.29       11.15      4.73 o 
  -9   7  10       17.90       22.34      3.65 o 
  -8   7  10        0.20       10.78      4.89 o 
  -7   7  10       21.63       25.43      4.35 o 
  -6   7  10       20.33       20.94      3.39 o 
  -5   7  10        2.63        2.88      3.21 o 
  -4   7  10       18.62       24.21      3.17 o 
  -3   7  10        5.20        6.00      3.57 o 
  -2   7  10      210.76      182.42      9.24 o 
  -1   7  10        8.89       12.74      4.78 o 
   0   7  10        2.33       -1.80      4.08 o 
   1   7  10       16.35       22.70      4.47 o 
   2   7  10       27.23       30.65      7.94 o 
   3   7  10        0.71        5.24      5.57 o 
   4   7  10        1.47        3.80      3.74 o 
   5   7  10        0.01        4.36      7.56 o 
   6   7  10        3.41       -2.83      4.05 o 
  -8   8  10       28.54       28.18      4.22 o 
  -7   8  10       15.59       13.45      4.63 o 
  -6   8  10        2.19        2.57      2.94 o 
  -5   8  10        4.12        9.10      3.12 o 
  -4   8  10        8.90        8.67      3.73 o 
  -3   8  10       26.92       30.08      5.37 o 
  -2   8  10        0.12        1.73      3.55 o 
  -1   8  10        0.57        7.83      3.40 o 
   0   8  10        5.52        4.96      3.77 o 
   1   8  10        4.23       11.72      3.39 o 
   2   8  10        6.96       17.83      5.76 o 
   3   8  10       13.27       10.82      4.33 o 
   4   8  10       11.83       17.90      3.56 o 
   5   8  10        8.68        8.98      4.82 o 
  -5   9  10        0.87        1.55      4.12 o 
  -4   9  10        3.35        3.28      3.37 o 
  -3   9  10        2.64        4.95      3.71 o 
  -2   9  10        0.14        2.63      3.98 o 
  -1   9  10       12.25       12.73      4.62 o 
   0   9  10        1.75       11.06      4.03 o 
   1   9  10        5.88       13.48      3.99 o 
   2   9  10        0.01        6.86      4.16 o 
 -14   1  11        1.34       -2.59      4.71 o 
 -13   1  11       10.43       17.72      3.63 o 
 -12   1  11       17.30       22.10      3.66 o 
 -11   1  11        2.98        8.18      3.50 o 
 -10   1  11       27.90       37.55      3.78 o 
  -9   1  11        1.16        2.98      3.58 o 
  -8   1  11        2.80       -3.55      6.93 o 
  -7   1  11       94.98       78.74      4.11 o 
  -6   1  11       80.64       93.37      5.47 o 
  -5   1  11      675.01      673.06     25.88 o 
  -4   1  11       51.15       44.03      3.66 o 
  -3   1  11        8.34        9.48      2.27 o 
  -2   1  11       14.41       14.40      2.54 o 
  -1   1  11        0.21        0.85      3.49 o 
   0   1  11      113.09      108.14      9.56 o 
   1   1  11        0.19        2.30      4.17 o 
   2   1  11        3.36        4.83      2.48 o 
   3   1  11       55.24       40.19      3.13 o 
   4   1  11       48.34       51.89      3.86 o 
   5   1  11       17.66       24.82      3.11 o 
   6   1  11        1.46        3.44      3.67 o 
   7   1  11       16.73       22.75      2.99 o 
   8   1  11        0.42        4.88      3.86 o 
   9   1  11       28.90       17.80      6.02 o 
  10   1  11       11.37       11.19      3.09 o 
 -13   2  11        0.00        2.21      3.44 o 
 -12   2  11       20.37       23.41      3.32 o 
 -11   2  11        3.99        7.12      2.75 o 
 -10   2  11        2.63        7.18      3.10 o 
  -9   2  11       50.02       52.43      2.89 o 
  -8   2  11       21.49       20.70      4.13 o 
  -7   2  11       16.38       28.67      4.68 o 
  -6   2  11        1.94        6.43      3.02 o 
  -5   2  11        0.54        1.33      3.06 o 
  -4   2  11        3.10        4.50      2.77 o 
  -3   2  11      163.84      165.98      3.65 o 
  -2   2  11      317.78      272.54     19.81 o 
  -1   2  11       41.81       37.38      2.47 o 
   0   2  11      399.61      371.06     24.02 o 
   1   2  11       10.50       13.80      3.76 o 
   2   2  11       77.48       81.76      2.95 o 
   3   2  11       17.71       18.65      3.11 o 
   4   2  11      124.95       99.57      5.52 o 
   5   2  11       81.87       84.84      2.79 o 
   6   2  11       66.38       64.43      7.09 o 
   7   2  11        6.14       13.61      2.39 o 
   8   2  11        3.12        4.31      3.17 o 
   9   2  11       16.72       18.57      2.77 o 
 -13   3  11        0.77       -0.72      3.42 o 
 -12   3  11        4.35       14.39      5.46 o 
 -11   3  11        0.95       17.51      4.47 o 
 -10   3  11        5.43        4.67      3.07 o 
  -9   3  11      118.12      126.02      3.06 o 
  -8   3  11        2.01        9.30      3.78 o 
  -7   3  11       10.52        8.45      3.90 o 
  -6   3  11       12.96       15.56      6.52 o 
  -5   3  11       28.50       50.55      5.96 o 
  -4   3  11       11.10       15.07      2.83 o 
  -3   3  11        9.54       11.69      2.75 o 
  -2   3  11      185.19      175.61      4.10 o 
  -1   3  11      326.23      291.37     25.99 o 
   0   3  11       24.66       26.04      2.67 o 
   1   3  11       91.01      104.62      4.99 o 
   2   3  11       27.18       31.65      2.78 o 
   3   3  11       38.18       34.46      3.35 o 
   4   3  11       22.44       22.94      2.69 o 
   5   3  11        0.90       12.96      2.62 o 
   6   3  11       17.49       20.18      3.28 o 
   7   3  11       27.04       34.86      4.29 o 
   8   3  11       42.17       43.51      5.24 o 
   9   3  11       16.09        8.04      6.05 o 
 -12   4  11       16.16       17.27      3.09 o 
 -11   4  11       13.83       23.19      3.90 o 
 -10   4  11       31.05       36.90      4.49 o 
  -9   4  11        0.02        5.40      3.45 o 
  -8   4  11        2.42        7.33      3.51 o 
  -7   4  11       14.39       12.85      2.97 o 
  -6   4  11       82.47       91.37      4.75 o 
  -5   4  11        0.19        2.49      2.53 o 
  -4   4  11      128.53      128.86      3.33 o 
  -3   4  11       79.99       67.81      4.00 o 
  -2   4  11       29.48       26.02      2.90 o 
  -1   4  11       50.93       73.90      7.22 o 
   0   4  11        9.84       16.09      2.76 o 
   1   4  11       64.85       67.73      7.15 o 
   2   4  11       34.63       37.63      4.61 o 
   3   4  11      140.50      114.09      6.18 o 
   4   4  11        3.60        6.33      2.95 o 
   5   4  11       27.75       25.77      3.10 o 
   6   4  11       29.76       28.40      3.02 o 
   7   4  11        8.50       10.77      3.52 o 
   8   4  11        0.02       -1.86      4.08 o 
   9   4  11        5.66        4.61      4.03 o 
 -12   5  11        9.02       14.90      4.96 o 
 -11   5  11       11.12       16.97      2.99 o 
 -10   5  11        0.07        4.90      2.97 o 
  -9   5  11       49.92       53.65      4.11 o 
  -8   5  11        0.07       16.45      4.06 o 
  -7   5  11       11.83       12.92      2.91 o 
  -6   5  11       18.75       15.99      2.43 o 
  -5   5  11       13.21       11.43      2.99 o 
  -4   5  11       16.60       19.84      2.77 o 
  -3   5  11        0.02        7.31      3.28 o 
  -2   5  11       16.27       23.36      3.08 o 
  -1   5  11      202.92      165.02     11.01 o 
   0   5  11       25.66       20.83      3.07 o 
   1   5  11        0.47        2.32      4.17 o 
   2   5  11        8.77       17.72      3.35 o 
   3   5  11       11.80       19.98      2.99 o 
   4   5  11        8.56       18.13      3.09 o 
   5   5  11        7.75       11.89      3.34 o 
   6   5  11       17.00       39.21      8.62 o 
   7   5  11        0.21        5.73      3.96 o 
   8   5  11        0.06        1.24      8.29 o 
 -11   6  11        0.79        9.81      4.14 o 
 -10   6  11        3.88        2.51      5.33 o 
  -9   6  11        0.11        4.87      6.77 o 
  -8   6  11        1.06        5.42      3.11 o 
  -7   6  11        0.21        4.60      2.90 o 
  -6   6  11      121.07      120.17      3.74 o 
  -5   6  11        3.86        5.56      2.85 o 
  -4   6  11       42.27       39.72      2.88 o 
  -3   6  11       80.27       79.00      5.48 o 
  -2   6  11       77.50       52.61      2.75 o 
  -1   6  11       19.00       23.84      2.85 o 
   0   6  11        0.60        7.31      3.29 o 
   1   6  11       21.37       25.54      5.77 o 
   2   6  11       65.85       69.30      9.04 o 
   3   6  11        6.29       11.74      3.19 o 
   4   6  11        1.47       18.57     10.02 o 
   5   6  11        7.80       14.22      4.24 o 
   6   6  11        2.42       11.49      7.43 o 
   7   6  11        2.26        4.55     10.31 o 
  -9   7  11        0.61        9.24      3.37 o 
  -8   7  11       22.77       18.31      3.71 o 
  -7   7  11       74.12       61.43      4.09 o 
  -6   7  11        8.34       13.02      3.27 o 
  -5   7  11        0.71       -0.83      3.21 o 
  -4   7  11        2.46        2.40      4.17 o 
  -3   7  11        6.49       16.40      3.34 o 
  -2   7  11       89.85       91.11      3.47 o 
  -1   7  11        0.00        8.20      4.28 o 
   0   7  11       11.01       17.37      3.69 o 
   1   7  11        2.08       18.71     11.11 o 
   2   7  11        0.75        9.52      4.38 o 
   3   7  11       20.06       18.62      4.34 o 
   4   7  11       13.63        4.60      4.47 o 
   5   7  11        2.23       16.87      7.32 o 
   6   7  11       65.16       54.29      4.34 o 
  -8   8  11        0.55        3.58      3.70 o 
  -7   8  11        0.23       12.90      4.87 o 
  -6   8  11        0.04        7.70      4.39 o 
  -5   8  11        4.62        3.73      3.44 o 
  -4   8  11        1.80        1.80      4.40 o 
  -3   8  11       23.86       22.81      3.54 o 
  -2   8  11       21.55       19.04      3.64 o 
  -1   8  11        0.93        7.62      3.94 o 
   0   8  11        0.15        7.13      3.44 o 
   1   8  11        5.27        7.51     10.81 o 
   2   8  11        5.01        8.42      3.22 o 
   3   8  11        5.28       18.06      8.55 o 
   4   8  11        0.04       14.25      3.68 o 
  -5   9  11        4.14        9.86      4.19 o 
  -4   9  11       25.68        7.90      3.86 o 
  -3   9  11        2.70       10.77      3.92 o 
  -2   9  11        8.22       25.53      4.21 o 
  -1   9  11        0.30        3.89      4.46 o 
   0   9  11        0.00        2.64      5.73 o 
   1   9  11        2.04       18.27      4.77 o 
 -13   0  12        4.48       11.95      4.46 o 
 -12   0  12       12.20       15.29      5.18 o 
 -11   0  12        0.13        5.47      3.50 o 
 -10   0  12       39.66       31.17      7.10 o 
  -9   0  12      913.42      986.93      9.31 o 
  -8   0  12        7.76        8.65      4.19 o 
  -7   0  12        1.18       -6.36     10.59 o 
  -6   0  12        0.37        8.59      6.90 o 
  -5   0  12        4.61        9.38      6.78 o 
  -4   0  12       14.23       28.08      3.40 o 
  -3   0  12       15.45       18.30      3.89 o 
  -2   0  12      192.08      165.22      7.27 o 
  -1   0  12      258.56      196.07      3.85 o 
   0   0  12      187.80      211.16     13.86 o 
   1   0  12      205.98      225.94     23.95 o 
   2   0  12        5.57       13.16      3.77 o 
   3   0  12       94.05       98.39      7.08 o 
   4   0  12      166.74      153.29     12.47 o 
   5   0  12      117.47       98.99     10.73 o 
   6   0  12       10.83       11.14      5.78 o 
   7   0  12        1.32       -0.42      7.75 o 
   8   0  12       26.15       25.08      6.03 o 
   9   0  12        0.00       10.38      3.48 o 
 -13   1  12       19.22       21.73      6.31 o 
 -12   1  12       18.06       23.17      2.83 o 
 -11   1  12       28.86       31.24      5.12 o 
 -10   1  12       14.19       18.72      8.25 o 
  -9   1  12      223.47      241.65     21.46 o 
  -8   1  12       32.61       34.89      3.85 o 
  -7   1  12      206.81      185.58     26.35 o 
  -6   1  12      206.51      208.37      6.63 o 
  -5   1  12      356.16      406.00     17.97 o 
  -4   1  12      300.22      317.93     19.98 o 
  -3   1  12       53.49       54.34      4.73 o 
  -2   1  12        1.09        2.96      2.58 o 
  -1   1  12       50.08       52.77      5.31 o 
   0   1  12      227.70      202.99     13.16 o 
   1   1  12        6.93       14.11      2.63 o 
   2   1  12       41.11       51.89      3.94 o 
   3   1  12      217.65      189.00     10.88 o 
   4   1  12       51.91       48.86      5.88 o 
   5   1  12      511.29      451.53     22.93 o 
   6   1  12       18.56       22.45      3.38 o 
   7   1  12       48.11       51.79      4.49 o 
   8   1  12        1.41        6.24      2.88 o 
   9   1  12        8.97       14.19      3.25 o 
 -13   2  12        8.71        5.42      4.03 o 
 -12   2  12       22.21       21.12      3.78 o 
 -11   2  12       28.72       30.95      2.84 o 
 -10   2  12       14.48        6.58      4.96 o 
  -9   2  12      312.44      308.66     16.75 o 
  -8   2  12       14.20       28.35      3.69 o 
  -7   2  12       89.11       73.15     14.96 o 
  -6   2  12        5.91        5.08      2.83 o 
  -5   2  12       26.97       33.89      4.14 o 
  -4   2  12       17.67       27.62      4.34 o 
  -3   2  12       53.61       64.26      6.56 o 
  -2   2  12      209.07      217.52      8.79 o 
  -1   2  12        2.36        1.26      2.60 o 
   0   2  12       23.96       27.18      2.52 o 
   1   2  12      355.69      321.62     28.15 o 
   2   2  12       33.30       34.16      2.65 o 
   3   2  12       76.93       71.27      5.29 o 
   4   2  12       22.08       26.58      3.46 o 
   5   2  12      140.61      137.15     11.23 o 
   6   2  12       37.42       35.34      2.79 o 
   7   2  12       16.21       22.12      3.41 o 
   8   2  12       18.85       21.68      3.90 o 
   9   2  12       16.68       17.86      3.64 o 
 -13   3  12        0.92        6.40      4.19 o 
 -12   3  12        1.88        0.31      5.22 o 
 -11   3  12       10.24        8.59      3.34 o 
 -10   3  12       30.64       39.61      3.32 o 
  -9   3  12        0.37        1.45      3.09 o 
  -8   3  12        0.03        8.44      3.31 o 
  -7   3  12      103.12       99.89      6.73 o 
  -6   3  12       33.21       32.92      5.38 o 
  -5   3  12      103.23       82.61      6.28 o 
  -4   3  12      122.28      138.93      7.17 o 
  -3   3  12        0.00        8.54      3.58 o 
  -2   3  12       37.05       35.66      3.22 o 
  -1   3  12      157.42      164.99      5.80 o 
   0   3  12        0.03       -0.16      3.10 o 
   1   3  12      224.89      224.22     15.23 o 
   2   3  12       39.10       35.82      3.24 o 
   3   3  12      129.53      106.67      8.87 o 
   4   3  12       15.96       20.91      3.15 o 
   5   3  12      120.37      104.49      7.55 o 
   6   3  12       12.08       28.46      3.83 o 
   7   3  12        9.16        7.06      4.33 o 
   8   3  12        4.26        7.22      4.92 o 
   9   3  12        2.12        5.67      3.83 o 
 -12   4  12       20.90       13.64      3.06 o 
 -11   4  12       14.07       19.69      3.86 o 
 -10   4  12        2.22        8.53      4.19 o 
  -9   4  12        4.38        6.76      3.56 o 
  -8   4  12        7.32        9.16      4.19 o 
  -7   4  12        2.99        1.15      4.24 o 
  -6   4  12       22.30       28.70      3.42 o 
  -5   4  12      107.99      114.32      4.03 o 
  -4   4  12      312.15      330.92      4.45 o 
  -3   4  12      202.14      213.63     13.54 o 
  -2   4  12     2213.52     2108.72     54.89 o 
  -1   4  12       40.65       36.01      3.12 o 
   0   4  12      228.23      221.24     11.51 o 
   1   4  12       79.71       84.22      7.39 o 
   2   4  12        4.89       11.68      4.29 o 
   3   4  12       28.98       37.17      6.37 o 
   4   4  12        2.09        7.98      2.79 o 
   5   4  12       40.12       43.07      3.05 o 
   6   4  12        0.65        3.96      2.92 o 
   7   4  12        3.84        2.17      3.36 o 
   8   4  12       16.19       19.00      4.43 o 
 -11   5  12        9.19        2.00      3.64 o 
 -10   5  12        0.77        8.47      8.51 o 
  -9   5  12       10.76        6.65      2.98 o 
  -8   5  12       22.46       44.69     14.49 o 
  -7   5  12      224.89      206.30      8.08 o 
  -6   5  12       21.56       17.60      2.46 o 
  -5   5  12       17.11       21.90      4.61 o 
  -4   5  12       25.49       26.33      2.63 o 
  -3   5  12        0.59        4.65      6.55 o 
  -2   5  12       11.68       13.24      3.05 o 
  -1   5  12        7.94        5.55      2.85 o 
   0   5  12        0.33       10.35      4.98 o 
   1   5  12       24.82       27.37      5.96 o 
   2   5  12       95.04       88.02      6.19 o 
   3   5  12       60.33       45.19      5.32 o 
   4   5  12        1.56        7.11      3.30 o 
   5   5  12        0.69        2.23      5.62 o 
   6   5  12       28.50       29.48      4.08 o 
   7   5  12       17.29       11.30      3.56 o 
 -11   6  12        3.32        2.15      8.56 o 
 -10   6  12       16.41       12.74      4.95 o 
  -9   6  12       21.35       29.23      7.11 o 
  -8   6  12        0.57        0.09      3.79 o 
  -7   6  12       18.04       15.58      3.62 o 
  -6   6  12        4.67       18.23      4.18 o 
  -5   6  12       14.76       15.12      4.02 o 
  -4   6  12       39.26       49.06      2.98 o 
  -3   6  12       40.23       43.19      3.25 o 
  -2   6  12      209.94      186.13      9.79 o 
  -1   6  12        1.22        5.98      3.39 o 
   0   6  12        1.04        2.65      2.55 o 
   1   6  12       34.42       40.20      4.42 o 
   2   6  12       38.13       34.94      4.53 o 
   3   6  12        6.45        4.54      4.19 o 
   4   6  12        4.95        7.51      4.28 o 
   5   6  12        0.14       11.11      4.42 o 
   6   6  12        0.00        2.34      9.24 o 
  -9   7  12       13.84        7.90      5.22 o 
  -8   7  12        3.66        0.72      4.94 o 
  -7   7  12       19.47       10.23      4.10 o 
  -6   7  12       11.26       10.31      3.88 o 
  -5   7  12        2.38        5.51      2.94 o 
  -4   7  12        8.36        9.17      3.25 o 
  -3   7  12       32.24       21.79      2.79 o 
  -2   7  12       31.30       30.29      3.83 o 
  -1   7  12       27.77       30.22      5.38 o 
   0   7  12        1.26       -2.22      3.49 o 
   1   7  12        0.00        5.56      3.98 o 
   2   7  12       30.29       24.80      3.80 o 
   3   7  12       10.66        4.26      3.38 o 
   4   7  12        8.59       26.87      9.91 o 
   5   7  12       10.57       23.99      4.73 o 
  -7   8  12       11.84        6.25      4.07 o 
  -6   8  12        0.26        9.70      3.56 o 
  -5   8  12        2.18        8.18      3.68 o 
  -4   8  12        9.59        8.71      4.14 o 
  -3   8  12       18.73       28.35      3.49 o 
  -2   8  12       13.88       14.76      3.06 o 
  -1   8  12        5.14        7.41      3.63 o 
   0   8  12        4.22       11.11      3.49 o 
   1   8  12        6.50       10.66      4.52 o 
   2   8  12        2.37        7.49      3.56 o 
   3   8  12       13.97        9.52      6.26 o 
  -3   9  12        5.97       11.22      3.38 o 
  -2   9  12       36.56       23.46      4.37 o 
  -1   9  12        7.83       19.15      5.17 o 
 -13   1  13        2.90       10.54     13.01 o 
 -12   1  13       12.50       19.52      3.48 o 
 -11   1  13        0.20        2.53      5.07 o 
 -10   1  13       57.43       49.26      4.52 o 
  -9   1  13       54.64       55.82      4.90 o 
  -8   1  13       22.60       22.50      3.28 o 
  -7   1  13      243.00      231.13     11.41 o 
  -6   1  13       52.36       58.27      7.45 o 
  -5   1  13      170.01      151.88      8.96 o 
  -4   1  13       35.98       23.33      2.46 o 
  -3   1  13       12.12       18.99      3.51 o 
  -2   1  13      599.61      547.42     22.55 o 
  -1   1  13        9.34       13.52      2.84 o 
   0   1  13       19.05       29.12      3.27 o 
   1   1  13       59.78       71.94      7.49 o 
   2   1  13        6.25       11.37      2.55 o 
   3   1  13        3.28        5.42      2.60 o 
   4   1  13        0.00        4.82      3.94 o 
   5   1  13      226.79      224.11     19.15 o 
   6   1  13        0.90        1.78      2.28 o 
   7   1  13       36.59       32.73      2.53 o 
   8   1  13        0.36       -0.74      4.16 o 
   9   1  13        8.56       11.51      3.85 o 
 -13   2  13        9.84        4.95      3.84 o 
 -12   2  13       13.53        9.96      2.71 o 
 -11   2  13       11.34        9.09      3.42 o 
 -10   2  13       22.10       25.35      3.78 o 
  -9   2  13       16.48       26.44      3.62 o 
  -8   2  13        0.09       -1.18      4.77 o 
  -7   2  13      170.42      173.88      4.38 o 
  -6   2  13        0.18        5.17      2.98 o 
  -5   2  13      130.60      142.08      3.75 o 
  -4   2  13      113.25      110.93      5.17 o 
  -3   2  13        1.52        4.51      3.16 o 
  -2   2  13       27.16       25.05      2.60 o 
  -1   2  13        0.25        9.79      3.58 o 
   0   2  13      237.93      234.40     10.54 o 
   1   2  13       78.92       84.57      8.37 o 
   2   2  13      594.84      532.97     24.81 o 
   3   2  13       48.13       45.48      2.66 o 
   4   2  13       14.99       15.20      3.04 o 
   5   2  13      114.23      108.12      9.55 o 
   6   2  13        0.24       10.37      2.70 o 
   7   2  13        3.26       10.28      3.45 o 
   8   2  13       21.80       29.50      2.81 o 
 -13   3  13        2.34        2.49      2.86 o 
 -12   3  13       10.64       12.68      3.32 o 
 -11   3  13        9.65        7.76      3.08 o 
 -10   3  13       98.54       91.00      7.27 o 
  -9   3  13       55.61       59.81      5.10 o 
  -8   3  13       39.85       38.76      3.05 o 
  -7   3  13       44.06       39.08      4.16 o 
  -6   3  13       51.53       50.88      3.08 o 
  -5   3  13      335.39      304.44     20.19 o 
  -4   3  13       21.38       17.50      2.83 o 
  -3   3  13      209.25      195.99      7.89 o 
  -2   3  13      404.45      433.97     16.69 o 
  -1   3  13       29.42       37.65      3.64 o 
   0   3  13      168.19      181.11      9.93 o 
   1   3  13       50.13       47.65      4.01 o 
   2   3  13       25.64       21.12      3.02 o 
   3   3  13       65.47       62.39      8.90 o 
   4   3  13        0.44       -2.77      4.90 o 
   5   3  13       74.63       62.60      7.93 o 
   6   3  13       40.24       36.16      3.05 o 
   7   3  13       31.74       35.18      3.93 o 
   8   3  13        6.19        9.24      2.67 o 
 -12   4  13        0.73       15.89      5.55 o 
 -11   4  13        0.74        8.33      5.44 o 
 -10   4  13        1.96        1.25      4.13 o 
  -9   4  13       82.33       87.50     15.82 o 
  -8   4  13        5.13        8.31      4.34 o 
  -7   4  13       44.30       49.79      6.78 o 
  -6   4  13        4.61       11.23      4.16 o 
  -5   4  13       15.68       36.00      3.91 o 
  -4   4  13        3.57       15.35      5.67 o 
  -3   4  13        4.47        7.46      3.03 o 
  -2   4  13      367.14      327.21     20.78 o 
  -1   4  13      165.65      155.24      8.08 o 
   0   4  13       74.23       64.46      8.95 o 
   1   4  13       42.73       48.37      2.64 o 
   2   4  13       42.63       49.31      4.09 o 
   3   4  13        0.10        4.35      2.92 o 
   4   4  13       52.72       43.55      4.71 o 
   5   4  13       82.49       88.67      8.56 o 
   6   4  13        6.23        7.97      2.93 o 
   7   4  13        0.56       10.57      2.82 o 
 -11   5  13        0.11        4.98      3.55 o 
 -10   5  13        0.55       -3.14      3.14 o 
  -9   5  13        3.97        5.02      3.69 o 
  -8   5  13       11.10        6.96      4.23 o 
  -7   5  13       11.55       17.34      4.29 o 
  -6   5  13       52.91       68.99      9.12 o 
  -5   5  13       45.23       50.87      3.65 o 
  -4   5  13       51.35       52.37      2.69 o 
  -3   5  13       22.63       20.49      3.08 o 
  -2   5  13       26.63       43.90      4.07 o 
  -1   5  13        2.89        9.55      2.76 o 
   0   5  13        6.88       10.19      2.64 o 
   1   5  13       37.14       37.47      2.75 o 
   2   5  13       87.53       81.57      6.71 o 
   3   5  13       12.60        9.09      4.04 o 
   4   5  13        7.80       22.56      3.64 o 
   5   5  13        7.03       14.30      5.70 o 
   6   5  13       16.53       10.42      7.95 o 
   7   5  13        0.22        2.61      7.41 o 
 -10   6  13        0.53        3.70      3.56 o 
  -9   6  13        8.27        6.69      3.46 o 
  -8   6  13        0.12       -0.12      6.14 o 
  -7   6  13        1.10       11.68      3.28 o 
  -6   6  13        4.63        4.74      4.52 o 
  -5   6  13       22.10       22.79      3.62 o 
  -4   6  13       11.06        7.52      2.91 o 
  -3   6  13        0.25       10.22      2.89 o 
  -2   6  13      192.93      189.30     10.53 o 
  -1   6  13        1.57        3.67      3.76 o 
   0   6  13      120.01      129.64      6.08 o 
   1   6  13       17.53       29.79      3.30 o 
   2   6  13        5.35       10.98      3.70 o 
   3   6  13       17.74       23.49      3.70 o 
   4   6  13       32.93       30.75      3.43 o 
   5   6  13        0.40        6.70      4.00 o 
   6   6  13        1.77      -13.05     14.07 o 
  -9   7  13       10.77        7.84      4.82 o 
  -8   7  13        1.05       13.75      4.58 o 
  -7   7  13        2.55       10.10      3.16 o 
  -6   7  13        0.33        7.84      3.89 o 
  -5   7  13       35.35       35.31      4.56 o 
  -4   7  13        0.26        1.88      3.00 o 
  -3   7  13       30.47       31.36      4.62 o 
  -2   7  13      134.25      118.74      5.12 o 
  -1   7  13        4.62        7.77      3.17 o 
   0   7  13       24.02       24.44      5.26 o 
   1   7  13       11.50        5.64      3.39 o 
   2   7  13        6.44        1.39      4.64 o 
   3   7  13        9.59       14.24      9.13 o 
   4   7  13       66.61       54.68     11.74 o 
  -7   8  13        0.31       -3.11      3.69 o 
  -6   8  13        0.26        0.81      4.90 o 
  -5   8  13        0.02        3.77      5.08 o 
  -4   8  13        7.02       19.90      4.06 o 
  -3   8  13        2.42        4.22      3.04 o 
  -2   8  13       28.48       34.01      4.67 o 
  -1   8  13        2.85       -0.86      3.73 o 
   0   8  13       14.79       38.20      6.82 o 
   1   8  13        2.16        5.70      3.68 o 
   2   8  13        1.96        1.81      4.05 o 
 -13   0  14        6.40       21.19     11.14 o 
 -12   0  14        1.49        8.76      4.32 o 
 -11   0  14        5.37       12.60     16.84 o 
 -10   0  14        0.43        3.90      4.89 o 
  -9   0  14      118.68       98.88      5.18 o 
  -8   0  14       54.62       48.20      5.81 o 
  -7   0  14       29.77       23.09      5.36 o 
  -6   0  14      238.19      273.65     41.12 o 
  -5   0  14      121.49      107.78     12.98 o 
  -4   0  14        5.14        6.21      3.90 o 
  -3   0  14      593.10      625.27     16.77 o 
  -2   0  14        5.21       10.25      3.33 o 
  -1   0  14        5.03        4.16      3.23 o 
   0   0  14       53.23       46.56      7.18 o 
   1   0  14        0.38        4.44      4.15 o 
   2   0  14       83.45       76.75      5.39 o 
   3   0  14      228.71      210.84     18.18 o 
   4   0  14        8.03       12.14      3.08 o 
   5   0  14      115.64      121.33     14.95 o 
   6   0  14        2.59        4.60      5.26 o 
   7   0  14        1.60        3.85      3.85 o 
   8   0  14       14.65       11.89      9.72 o 
 -13   1  14       11.43       19.75      5.93 o 
 -12   1  14        5.63        9.82      5.01 o 
 -11   1  14        0.01        6.43      7.02 o 
 -10   1  14       85.41       84.40      6.51 o 
  -9   1  14       16.04        9.22      7.72 o 
  -8   1  14        2.22        8.73      3.89 o 
  -7   1  14       32.57       36.07      6.11 o 
  -6   1  14       12.82       13.90      2.62 o 
  -5   1  14       31.71       34.37      4.48 o 
  -4   1  14        0.62        5.38      2.54 o 
  -3   1  14        1.81       11.36      3.06 o 
  -2   1  14      110.57      136.86      7.71 o 
  -1   1  14        1.80        6.57      2.64 o 
   0   1  14       12.01       17.94      2.61 o 
   1   1  14        1.59        7.41      4.13 o 
   2   1  14       35.36       35.52      2.88 o 
   3   1  14        3.81        1.98      4.12 o 
   4   1  14        2.03        2.38      2.25 o 
   5   1  14       18.60       27.32      3.09 o 
   6   1  14       36.37       34.28      3.34 o 
   7   1  14        0.14        8.85      3.27 o 
   8   1  14        0.28       10.01      2.62 o 
 -13   2  14        3.11        1.37      3.34 o 
 -12   2  14        1.38       -3.15      3.15 o 
 -11   2  14        2.38        6.96      3.91 o 
 -10   2  14       21.27       36.18      6.72 o 
  -9   2  14        2.01       13.19      3.00 o 
  -8   2  14        1.35       10.95      3.79 o 
  -7   2  14       52.23       56.42     13.18 o 
  -6   2  14        9.77       15.94      4.11 o 
  -5   2  14        1.59        3.27      3.92 o 
  -4   2  14        9.96        8.06      4.19 o 
  -3   2  14      114.82       95.78      4.15 o 
  -2   2  14      112.48       96.35      6.49 o 
  -1   2  14      108.24      116.72      5.94 o 
   0   2  14       32.69       40.60      3.06 o 
   1   2  14        0.64        1.86      2.39 o 
   2   2  14        1.15        9.68      2.25 o 
   3   2  14        1.02        2.78      3.79 o 
   4   2  14        3.89        7.18      3.90 o 
   5   2  14       10.46       13.43      2.50 o 
   6   2  14        0.43        2.78      3.30 o 
   7   2  14        0.11        3.20      3.51 o 
   8   2  14        0.03        8.96      3.05 o 
 -12   3  14       18.78       22.30      3.72 o 
 -11   3  14        0.30       -0.09      3.56 o 
 -10   3  14        5.67        8.08      3.21 o 
  -9   3  14       43.02       45.97      3.27 o 
  -8   3  14       38.69       31.35      3.58 o 
  -7   3  14        0.33       10.29      3.42 o 
  -6   3  14       14.83       15.57      2.97 o 
  -5   3  14       37.90       36.87      3.45 o 
  -4   3  14        3.79        8.98      2.72 o 
  -3   3  14        0.74       14.19      3.94 o 
  -2   3  14      345.39      348.15     16.83 o 
  -1   3  14       22.00       22.20      2.41 o 
   0   3  14       36.37       40.09      4.07 o 
   1   3  14        7.22        8.42      2.35 o 
   2   3  14      128.77      124.40     11.56 o 
   3   3  14        3.49       -2.07      2.73 o 
   4   3  14       52.68       53.42      6.18 o 
   5   3  14       31.46       26.47      3.83 o 
   6   3  14       21.62       22.48      3.45 o 
   7   3  14        7.82       13.41      3.60 o 
 -12   4  14        2.31        2.24      4.79 o 
 -11   4  14        0.99       10.23      5.45 o 
 -10   4  14        4.27        6.77      3.72 o 
  -9   4  14        8.95       13.92      3.62 o 
  -8   4  14        3.12        2.41      2.88 o 
  -7   4  14       36.93       34.32      5.24 o 
  -6   4  14        6.34        6.63      3.63 o 
  -5   4  14        0.00        6.11      3.97 o 
  -4   4  14        7.65       12.52      3.70 o 
  -3   4  14       12.99       20.65      3.03 o 
  -2   4  14        1.01        1.40      2.98 o 
  -1   4  14        9.07       14.65      4.04 o 
   0   4  14        5.62       14.94      4.90 o 
   1   4  14       20.63       25.36      4.91 o 
   2   4  14       85.35       68.56      5.41 o 
   3   4  14       15.13       15.21      2.86 o 
   4   4  14      103.05       95.79      9.52 o 
   5   4  14        9.59       15.77      3.62 o 
   6   4  14       13.88       16.91      3.31 o 
   7   4  14       11.45       13.97      4.21 o 
 -11   5  14        1.46        0.62      3.66 o 
 -10   5  14        7.65        1.84      3.62 o 
  -9   5  14        6.81        5.88      4.76 o 
  -8   5  14        2.52        8.93      5.78 o 
  -7   5  14       27.16       19.90      3.55 o 
  -6   5  14       18.98       25.38      3.20 o 
  -5   5  14       64.40       56.53      4.24 o 
  -4   5  14        1.30        8.77      4.03 o 
  -3   5  14       17.49       18.18      3.64 o 
  -2   5  14       14.66       13.35      3.69 o 
  -1   5  14        1.33       12.44      3.05 o 
   0   5  14        0.18        4.84      3.68 o 
   1   5  14       12.62       20.37      4.71 o 
   2   5  14       14.66       12.43      3.69 o 
   3   5  14        8.67       11.97      6.18 o 
   4   5  14       68.85       64.02      9.80 o 
   5   5  14        7.82       11.45      5.63 o 
   6   5  14        5.97       14.52      5.22 o 
 -10   6  14        1.28        8.96      5.01 o 
  -9   6  14        6.15        7.98      4.59 o 
  -8   6  14        0.21        5.39      4.60 o 
  -7   6  14        4.08        5.70      3.04 o 
  -6   6  14        0.89        6.70      5.39 o 
  -5   6  14       25.96       27.61      2.58 o 
  -4   6  14       39.21       38.87      2.99 o 
  -3   6  14      133.53      106.97      5.99 o 
  -2   6  14       17.06       18.16      3.72 o 
  -1   6  14        0.00        3.11      3.22 o 
   0   6  14       14.57       24.16      6.00 o 
   1   6  14       12.94       13.79      3.30 o 
   2   6  14        2.11        6.38      6.25 o 
   3   6  14        0.59       10.51      3.75 o 
   4   6  14        5.82       14.20      4.57 o 
   5   6  14       20.69       21.39      5.95 o 
  -8   7  14        8.95        6.89      6.31 o 
  -7   7  14        3.80        5.34      3.26 o 
  -6   7  14        0.20        2.74      3.89 o 
  -5   7  14        0.90        4.73      3.40 o 
  -4   7  14        0.25        8.28      3.06 o 
  -3   7  14        5.58        6.17      3.86 o 
  -2   7  14       10.07       17.17      2.88 o 
  -1   7  14       13.62       10.83      3.62 o 
   0   7  14        1.47        6.95      4.24 o 
   1   7  14        9.43        6.03      4.50 o 
   2   7  14        3.89        0.04      3.92 o 
   3   7  14        0.01       10.40      5.99 o 
  -6   8  14        0.02       11.17      4.02 o 
  -5   8  14       35.56       28.69      3.84 o 
  -4   8  14        0.12       -3.31      3.31 o 
  -3   8  14       20.49        9.30      4.57 o 
  -2   8  14        8.08       11.31      3.54 o 
  -1   8  14        0.75        2.93      4.06 o 
   0   8  14       40.34       31.84      4.64 o 
   1   8  14        0.14       -0.28      4.73 o 
 -13   1  15        6.28        0.15      7.95 o 
 -12   1  15        5.33       12.27      3.45 o 
 -11   1  15        0.03        6.96      3.22 o 
 -10   1  15        0.04        8.58      3.95 o 
  -9   1  15       17.43       18.30      8.65 o 
  -8   1  15       23.32       32.00      4.70 o 
  -7   1  15       27.31       24.13      7.70 o 
  -6   1  15        6.60        9.36      4.91 o 
  -5   1  15        0.66       -2.21      3.52 o 
  -4   1  15       99.52       93.87      7.10 o 
  -3   1  15        4.80        8.49      2.74 o 
  -2   1  15        4.48        3.52      3.88 o 
  -1   1  15       39.80       34.81      2.60 o 
   0   1  15       59.70       53.40      2.87 o 
   1   1  15       11.60       12.57      2.65 o 
   2   1  15       49.64       47.07      5.69 o 
   3   1  15       55.47       52.28      3.77 o 
   4   1  15        0.02        8.45      2.66 o 
   5   1  15       48.46       50.13      2.53 o 
   6   1  15        2.47        7.77      2.49 o 
   7   1  15        0.41        2.01      4.36 o 
 -12   2  15        0.02        5.16      6.69 o 
 -11   2  15        7.33        5.18      5.27 o 
 -10   2  15      265.07      245.34      7.72 o 
  -9   2  15       19.97       15.75      5.75 o 
  -8   2  15        2.32       13.75      5.98 o 
  -7   2  15        9.67       16.81      5.66 o 
  -6   2  15       11.65       23.84      5.66 o 
  -5   2  15        6.43        5.85      2.60 o 
  -4   2  15        2.95        2.48      2.52 o 
  -3   2  15      486.39      500.03     29.05 o 
  -2   2  15      153.68      150.61      8.55 o 
  -1   2  15        1.46        5.63      3.98 o 
   0   2  15       17.49       20.29      3.45 o 
   1   2  15      102.11       99.44      8.66 o 
   2   2  15        1.45       11.32      2.68 o 
   3   2  15       36.44       46.07      4.14 o 
   4   2  15       13.14       14.25      4.58 o 
   5   2  15       40.28       33.02      4.14 o 
   6   2  15        1.46        2.38      2.80 o 
   7   2  15       16.08       13.26      2.55 o 
 -12   3  15        6.03       22.44      5.44 o 
 -11   3  15        0.69        1.56      4.17 o 
 -10   3  15        0.32        2.62      3.31 o 
  -9   3  15        3.95        3.23      3.58 o 
  -8   3  15        3.96       11.16      3.95 o 
  -7   3  15       66.49       56.68      6.83 o 
  -6   3  15       17.73       23.05      6.73 o 
  -5   3  15       73.61       89.49      4.00 o 
  -4   3  15       14.90       24.66      3.00 o 
  -3   3  15       65.58       60.13      3.07 o 
  -2   3  15        5.66       10.11      3.82 o 
  -1   3  15        2.86        8.59      2.73 o 
   0   3  15        5.52        5.38      2.63 o 
   1   3  15        1.79        5.27      2.81 o 
   2   3  15       64.43       57.06      4.07 o 
   3   3  15        3.60       12.83      3.16 o 
   4   3  15      117.62      108.30      8.60 o 
   5   3  15       84.64       80.37      6.65 o 
   6   3  15        0.58        7.02      2.91 o 
   7   3  15        2.61        3.34      3.32 o 
 -11   4  15        2.04        6.14      3.62 o 
 -10   4  15       43.15       25.68      3.21 o 
  -9   4  15       14.72       21.02      3.28 o 
  -8   4  15        1.01        3.68      6.39 o 
  -7   4  15        0.03        6.84      2.86 o 
  -6   4  15        0.00        3.66      6.14 o 
  -5   4  15        0.59       -3.10      7.39 o 
  -4   4  15        1.16        1.90      3.97 o 
  -3   4  15        1.16       19.23      3.44 o 
  -2   4  15      185.89      173.25      7.49 o 
  -1   4  15        0.88        4.79      4.96 o 
   0   4  15       56.69       51.64      3.43 o 
   1   4  15        6.58       12.67      3.39 o 
   2   4  15        0.08        8.51      3.76 o 
   3   4  15        2.85        0.96      2.96 o 
   4   4  15        0.56        3.79      3.40 o 
   5   4  15        6.08        4.07      4.00 o 
   6   4  15       15.43        6.78      3.94 o 
 -11   5  15       10.75       19.81      6.16 o 
 -10   5  15        9.94       11.80      4.02 o 
  -9   5  15        0.29        6.88      5.18 o 
  -8   5  15        3.96       16.99      4.39 o 
  -7   5  15        4.48        6.15      6.57 o 
  -6   5  15       13.20       13.70      3.16 o 
  -5   5  15       20.54       29.79      5.98 o 
  -4   5  15        5.89       14.47      3.11 o 
  -3   5  15        5.20        6.25      3.50 o 
  -2   5  15       36.48       35.15      3.58 o 
  -1   5  15       12.01       11.86      3.49 o 
   0   5  15       53.31       81.19     16.96 o 
   1   5  15        1.15        0.44      2.89 o 
   2   5  15        3.08        8.47      5.23 o 
   3   5  15        4.34       14.17      3.43 o 
   4   5  15        0.03        6.99      6.91 o 
   5   5  15        9.64       17.35      5.23 o 
  -9   6  15        1.25        6.00      6.19 o 
  -8   6  15        6.94        3.97      3.98 o 
  -7   6  15        4.79        4.13      3.09 o 
  -6   6  15        7.77       12.49      4.39 o 
  -5   6  15        0.00        7.77      5.63 o 
  -4   6  15       15.92        9.21      3.68 o 
  -3   6  15       31.75       24.30      3.05 o 
  -2   6  15       35.47       40.10      5.64 o 
  -1   6  15        4.43        3.21      3.57 o 
   0   6  15        0.34        0.36      2.94 o 
   1   6  15        0.92        2.32      3.71 o 
   2   6  15        1.22       -2.00      3.21 o 
   3   6  15       18.76       28.83     11.43 o 
   4   6  15       25.01       24.86      4.80 o 
  -8   7  15       18.51        8.18      4.26 o 
  -7   7  15        2.98        6.80      3.66 o 
  -6   7  15        1.02        7.30      3.92 o 
  -5   7  15        1.59        7.17      3.28 o 
  -4   7  15       21.85       18.88      3.21 o 
  -3   7  15        9.01        6.10      3.03 o 
  -2   7  15        0.29        6.07      3.38 o 
  -1   7  15        3.68        1.66      5.56 o 
   0   7  15        5.43       15.91      5.82 o 
   1   7  15       14.62       20.08      3.99 o 
   2   7  15       18.43        5.19      5.11 o 
  -4   8  15        0.64        4.54      4.40 o 
  -3   8  15       16.78       12.93      3.89 o 
  -2   8  15        8.90        8.06      5.33 o 
  -1   8  15        4.22        8.77      6.24 o 
 -12   0  16        2.29       11.76      7.39 o 
 -11   0  16        2.75       -5.30      5.30 o 
 -10   0  16       89.63       78.01      7.68 o 
  -9   0  16       19.12        2.66      6.81 o 
  -8   0  16      436.71      442.37     58.78 o 
  -7   0  16       35.46       47.97     12.59 o 
  -6   0  16      114.03      111.23     22.61 o 
  -5   0  16        5.05       10.59      3.84 o 
  -4   0  16       21.39       24.43      3.38 o 
  -3   0  16       15.60       19.17      3.36 o 
  -2   0  16      113.01      139.61     16.27 o 
  -1   0  16      128.47      143.75     15.96 o 
   0   0  16      103.74      102.66     12.91 o 
   1   0  16       41.22       32.87      5.25 o 
   2   0  16      124.83      106.67     17.23 o 
   3   0  16        0.31       -4.04      4.04 o 
   4   0  16        7.79       10.69      6.66 o 
   5   0  16        1.16        7.53      3.33 o 
   6   0  16       18.32       22.49      6.14 o 
   7   0  16        4.62        9.34      4.67 o 
 -12   1  16        1.09       -1.79      4.76 o 
 -11   1  16       40.17       34.89      3.52 o 
 -10   1  16        6.78        8.95      5.95 o 
  -9   1  16        9.22       18.34      3.94 o 
  -8   1  16       13.15        5.65      3.74 o 
  -7   1  16        6.07        6.47      3.56 o 
  -6   1  16        3.54       14.24      4.58 o 
  -5   1  16        0.01        2.19      6.74 o 
  -4   1  16        5.41        2.15      2.86 o 
  -3   1  16      488.82      527.48     36.17 o 
  -2   1  16      205.20      220.08     18.91 o 
  -1   1  16       30.41       40.75      3.96 o 
   0   1  16       17.39       21.91      3.77 o 
   1   1  16       63.31       63.87      6.52 o 
   2   1  16      149.79      145.71     12.61 o 
   3   1  16       15.41       25.38      4.27 o 
   4   1  16        6.75        3.48      2.72 o 
   5   1  16       12.44       14.50      2.86 o 
   6   1  16       16.19       12.75      4.31 o 
   7   1  16       20.77       23.60      2.93 o 
 -12   2  16        7.73       19.98      7.36 o 
 -11   2  16        3.04       -0.38      4.51 o 
 -10   2  16        2.64       19.27      3.79 o 
  -9   2  16        3.46       13.42      5.09 o 
  -8   2  16       55.84       50.40     18.88 o 
  -7   2  16       31.89       37.76      3.66 o 
  -6   2  16        0.67        1.50      3.03 o 
  -5   2  16       44.20       48.07      2.88 o 
  -4   2  16       93.98      102.14     11.17 o 
  -3   2  16       82.75       80.88      5.90 o 
  -2   2  16       18.49       20.60      2.40 o 
  -1   2  16      139.55      146.95      9.84 o 
   0   2  16       31.95       36.53      2.82 o 
   1   2  16       18.77       26.87      2.87 o 
   2   2  16      182.70      168.91     10.80 o 
   3   2  16       28.48       36.00      4.29 o 
   4   2  16       24.02       23.54      3.27 o 
   5   2  16       27.54       28.74      3.72 o 
   6   2  16        3.02        7.25      2.48 o 
   7   2  16        0.59        1.97      4.14 o 
 -12   3  16        6.53        8.66      4.61 o 
 -11   3  16        8.42        6.60      8.19 o 
 -10   3  16       18.34       23.19      8.01 o 
  -9   3  16       14.80       26.36      4.24 o 
  -8   3  16        4.32       -8.81     12.41 o 
  -7   3  16       29.71       39.09      4.13 o 
  -6   3  16       22.40       21.30      2.91 o 
  -5   3  16       46.61       38.60      3.14 o 
  -4   3  16        0.34       -2.78      3.09 o 
  -3   3  16      305.41      360.98     17.76 o 
  -2   3  16        3.21       12.26      3.43 o 
  -1   3  16       34.71       40.80      2.88 o 
   0   3  16       49.45       49.99      4.71 o 
   1   3  16        7.34        4.50      2.46 o 
   2   3  16       37.39       39.81      3.87 o 
   3   3  16        0.08        9.78      5.84 o 
   4   3  16      107.04      105.42     15.28 o 
   5   3  16        1.55        5.81      5.78 o 
   6   3  16        1.51        1.58      3.84 o 
 -11   4  16        1.30        3.62      3.26 o 
 -10   4  16        1.53        4.44      3.90 o 
  -9   4  16       23.35       32.32      4.95 o 
  -8   4  16        3.14        1.99      6.31 o 
  -7   4  16       36.46       33.28      3.42 o 
  -6   4  16        1.61        3.63      8.98 o 
  -5   4  16       18.22       29.25      5.80 o 
  -4   4  16       19.30       20.32      3.50 o 
  -3   4  16       18.78       21.69      2.84 o 
  -2   4  16        0.12       10.84      3.95 o 
  -1   4  16       21.65       28.71      3.16 o 
   0   4  16        2.65        8.92      4.39 o 
   1   4  16        1.36        4.88      5.38 o 
   2   4  16        0.04        4.52      3.65 o 
   3   4  16        4.03       14.55      3.30 o 
   4   4  16       10.42        6.17      3.01 o 
   5   4  16       72.46       68.41      6.19 o 
 -10   5  16       63.15       31.48      4.09 o 
  -9   5  16        0.94       -7.69      8.19 o 
  -8   5  16       13.62       24.36      6.45 o 
  -7   5  16        8.35       19.89      5.55 o 
  -6   5  16        2.31        1.94      4.41 o 
  -5   5  16       48.77       59.69      9.95 o 
  -4   5  16       39.90       42.70      4.24 o 
  -3   5  16       50.38       46.99      6.28 o 
  -2   5  16        0.06        6.75      4.95 o 
  -1   5  16       81.09       81.66     18.22 o 
   0   5  16        0.54        5.40      3.68 o 
   1   5  16        1.35        6.50      3.08 o 
   2   5  16        2.59        5.36      2.97 o 
   3   5  16        7.06        4.97      4.00 o 
   4   5  16       17.19       24.65      3.79 o 
  -9   6  16       11.96       10.85      4.82 o 
  -8   6  16        2.18        0.16      4.11 o 
  -7   6  16        4.66        0.05      3.51 o 
  -6   6  16        9.77       15.36      4.31 o 
  -5   6  16        4.86        5.18      3.80 o 
  -4   6  16        6.75        5.37      3.01 o 
  -3   6  16        0.35       -3.06      3.06 o 
  -2   6  16        0.30        2.74      3.76 o 
  -1   6  16       36.22       36.48      3.96 o 
   0   6  16       10.08       14.82      3.63 o 
   1   6  16        1.05       11.06      2.98 o 
   2   6  16        0.87        5.95      4.03 o 
   3   6  16        4.23       -6.11      8.11 o 
  -7   7  16        7.32       13.23      4.15 o 
  -6   7  16        0.28       -1.39      3.84 o 
  -5   7  16       33.44       40.93      7.96 o 
  -4   7  16        4.08       -4.70      4.70 o 
  -3   7  16        5.22        5.68      3.71 o 
  -2   7  16        1.06       -0.79      3.05 o 
  -1   7  16       10.21       11.79      4.52 o 
   0   7  16        0.82        3.16      4.02 o 
   1   7  16        0.04       -4.11      4.11 o 
 -12   1  17        3.50        1.28      4.67 o 
 -11   1  17       18.45       23.19     16.66 o 
 -10   1  17        3.84        8.99      4.58 o 
  -9   1  17        1.09       11.10      9.61 o 
  -8   1  17        1.70        5.66      6.51 o 
  -7   1  17       37.15       37.08      3.65 o 
  -6   1  17       30.15       30.95      4.20 o 
  -5   1  17        8.83       10.46      8.59 o 
  -4   1  17       31.25       39.29      3.91 o 
  -3   1  17       27.01       31.62      3.16 o 
  -2   1  17        0.07        6.78      3.40 o 
  -1   1  17       22.11       29.37      2.84 o 
   0   1  17        5.55       12.90      4.23 o 
   1   1  17       92.67       89.89      8.35 o 
   2   1  17       33.96       38.41      5.35 o 
   3   1  17        0.49        8.58      2.94 o 
   4   1  17        0.10        6.15      4.06 o 
   5   1  17        5.12        7.32      4.04 o 
   6   1  17        0.27        2.04      2.53 o 
 -12   2  17        8.92       16.95      4.55 o 
 -11   2  17        2.54        8.79      5.09 o 
 -10   2  17       14.25       19.24      3.71 o 
  -9   2  17       36.40       57.15     18.42 o 
  -8   2  17       92.21       93.58      9.00 o 
  -7   2  17        4.96        4.59      8.16 o 
  -6   2  17      144.42      131.07     15.08 o 
  -5   2  17        8.20        7.04      2.98 o 
  -4   2  17       21.81       23.36      3.49 o 
  -3   2  17       56.83       63.58      2.88 o 
  -2   2  17        6.65       15.08      2.43 o 
  -1   2  17        9.22        7.25      2.62 o 
   0   2  17       11.30       14.11      4.40 o 
   1   2  17       11.83       19.36      2.84 o 
   2   2  17        3.47        8.45      4.79 o 
   3   2  17        0.57        0.91      3.47 o 
   4   2  17       36.53       33.03      3.15 o 
   5   2  17        0.15       -1.89      2.76 o 
   6   2  17        5.75        2.65      3.25 o 
 -11   3  17        0.52       -3.25      3.25 o 
 -10   3  17       50.84       34.18      7.96 o 
  -9   3  17        0.00       12.09      4.47 o 
  -8   3  17        0.00       -2.50      4.17 o 
  -7   3  17        8.31        8.55      3.61 o 
  -6   3  17        2.70        3.01      2.75 o 
  -5   3  17       70.09       69.28      6.10 o 
  -4   3  17       10.78       13.25      3.94 o 
  -3   3  17      122.96      119.50      7.49 o 
  -2   3  17       17.29       22.40      7.66 o 
  -1   3  17       13.21       15.36      4.27 o 
   0   3  17       26.58       32.29      7.20 o 
   1   3  17       18.55       18.55      2.93 o 
   2   3  17        0.95        3.29      2.78 o 
   3   3  17        0.66        7.86      2.82 o 
   4   3  17        1.51        3.44      3.95 o 
   5   3  17        4.36        8.57      2.82 o 
 -11   4  17        0.53       10.67      5.85 o 
 -10   4  17       20.95        1.06      4.82 o 
  -9   4  17       23.20        6.60      4.55 o 
  -8   4  17        5.11       19.21      3.81 o 
  -7   4  17       12.81       11.78      6.00 o 
  -6   4  17       22.62       21.84      6.34 o 
  -5   4  17       15.97       21.97      2.93 o 
  -4   4  17       17.05       19.94      3.39 o 
  -3   4  17        0.02        3.74      2.87 o 
  -2   4  17        4.51       -3.47      5.67 o 
  -1   4  17        0.03        0.58      5.12 o 
   0   4  17        1.54       -3.22      3.22 o 
   1   4  17       13.69        3.92      4.44 o 
   2   4  17        1.50        6.67      5.35 o 
   3   4  17        0.01        3.56      3.12 o 
   4   4  17        0.14       12.51      4.88 o 
   5   4  17        2.68       14.69      4.03 o 
  -9   5  17        2.70        3.69      7.08 o 
  -8   5  17        0.04       -1.27      4.66 o 
  -7   5  17        2.97        9.45      6.34 o 
  -6   5  17        0.11       -1.75      4.94 o 
  -5   5  17        7.04        7.56      7.05 o 
  -4   5  17        3.35        2.50      3.29 o 
  -3   5  17        0.30        8.29      3.22 o 
  -2   5  17       29.33       40.66      9.30 o 
  -1   5  17        0.82       10.10      3.67 o 
   0   5  17        1.22        1.92      3.36 o 
   1   5  17        0.35        2.07      5.16 o 
   2   5  17       12.73       22.64      4.70 o 
   3   5  17        8.84       11.51      4.19 o 
   4   5  17       58.31       42.38      8.09 o 
  -8   6  17        2.29        8.60      6.76 o 
  -7   6  17        0.55        3.50      5.12 o 
  -6   6  17       27.52       26.65      3.57 o 
  -5   6  17        1.04        2.86      3.89 o 
  -4   6  17        4.74        7.20      3.89 o 
  -3   6  17       15.00       23.24      3.40 o 
  -2   6  17        1.49        0.35      3.79 o 
  -1   6  17       25.04       28.45      6.97 o 
   0   6  17        0.36        5.95      6.19 o 
   1   6  17        4.12       17.35      4.27 o 
   2   6  17        0.77        7.39      6.33 o 
  -5   7  17       17.56       11.13      3.39 o 
  -4   7  17       19.56        9.99      4.29 o 
  -3   7  17        4.36       12.79      6.83 o 
  -2   7  17        1.58       12.66      3.98 o 
  -1   7  17       44.37       31.50      4.69 o 
 -12   0  18        0.05       13.37      4.10 o 
 -11   0  18       11.33        5.10      8.00 o 
 -10   0  18       35.64       43.49      5.54 o 
  -9   0  18        0.01        1.90      5.71 o 
  -8   0  18       27.48       23.70      5.76 o 
  -7   0  18        0.04       -2.31      4.08 o 
  -6   0  18       18.56       14.84      7.89 o 
  -5   0  18       35.18       39.73      5.08 o 
  -4   0  18      106.58      118.99     11.61 o 
  -3   0  18      465.11      456.47     68.57 o 
  -2   0  18        4.04       12.39      4.02 o 
  -1   0  18        0.36        5.70      3.10 o 
   0   0  18       95.76       86.56     10.73 o 
   1   0  18       44.62       53.11      9.71 o 
   2   0  18       34.21       35.18      6.97 o 
   3   0  18        1.12       11.45      3.28 o 
   4   0  18        0.96        3.58      4.21 o 
   5   0  18       27.68       33.15      4.51 o 
 -11   1  18        3.02       23.87      6.04 o 
 -10   1  18        1.04       12.62      6.06 o 
  -9   1  18        6.98       10.86      4.41 o 
  -8   1  18       52.49       41.70      3.47 o 
  -7   1  18       22.60       23.84      3.66 o 
  -6   1  18       10.23       15.98      3.66 o 
  -5   1  18       13.49       19.78      3.16 o 
  -4   1  18      209.27      211.87     20.91 o 
  -3   1  18      174.48      191.62     14.88 o 
  -2   1  18       17.53       19.17      3.14 o 
  -1   1  18        0.24        4.37      4.74 o 
   0   1  18        3.60        9.26      3.23 o 
   1   1  18       15.27       16.64      4.76 o 
   2   1  18       49.38       51.50      5.91 o 
   3   1  18        0.31        3.47      3.32 o 
   4   1  18        7.74       10.74      4.55 o 
   5   1  18        0.82        5.11      2.85 o 
 -11   2  18        2.76        4.66      2.98 o 
 -10   2  18        9.94       19.59      4.61 o 
  -9   2  18        1.34        3.57      7.16 o 
  -8   2  18       30.21       48.14     15.75 o 
  -7   2  18        0.00       -2.13      4.52 o 
  -6   2  18        3.94        8.90      2.85 o 
  -5   2  18       10.26       10.89      3.12 o 
  -4   2  18        0.37       -1.06      4.47 o 
  -3   2  18      168.41      206.05     11.42 o 
  -2   2  18        3.92        7.39      3.89 o 
  -1   2  18        4.90        8.34      2.54 o 
   0   2  18        3.22        3.60      3.95 o 
   1   2  18       53.40       64.37      3.48 o 
   2   2  18        1.72       -5.31      5.31 o 
   3   2  18        1.01        4.00      3.32 o 
   4   2  18        2.69       -0.36      2.89 o 
   5   2  18        0.51       -2.02      3.99 o 
 -11   3  18        0.14       14.37      4.57 o 
 -10   3  18        0.03        7.13      4.52 o 
  -9   3  18        4.60        7.61      6.91 o 
  -8   3  18        0.27       29.33     17.87 o 
  -7   3  18       25.06       26.37      4.16 o 
  -6   3  18        4.77        2.58      2.95 o 
  -5   3  18        9.41       13.98      3.76 o 
  -4   3  18        0.00        0.13      2.83 o 
  -3   3  18        1.66        0.94      4.82 o 
  -2   3  18        1.70       -0.22      6.17 o 
  -1   3  18       47.45       59.43      8.74 o 
   0   3  18        4.19       15.06      3.91 o 
   1   3  18        7.38        7.82      2.78 o 
   2   3  18        0.34        6.58      3.03 o 
   3   3  18       13.08       20.71      3.17 o 
   4   3  18       28.93       38.97      5.74 o 
 -10   4  18       75.19       55.38      4.87 o 
  -9   4  18        1.33       13.82      3.92 o 
  -8   4  18        0.05        7.58      4.76 o 
  -7   4  18        5.11        0.30      6.98 o 
  -6   4  18        6.57        7.78      3.99 o 
  -5   4  18        0.54        3.51      4.47 o 
  -4   4  18       37.17       36.97      8.01 o 
  -3   4  18        1.26        4.68      2.98 o 
  -2   4  18        0.05        1.15      4.26 o 
  -1   4  18       59.73       67.84      4.79 o 
   0   4  18        1.57        6.58      3.34 o 
   1   4  18        8.68       12.17      3.37 o 
   2   4  18        6.63       19.47      6.05 o 
   3   4  18       16.98       23.77      4.46 o 
   4   4  18        2.77        5.49      3.55 o 
  -9   5  18        0.05        3.26      8.39 o 
  -8   5  18        0.53       13.17      3.55 o 
  -7   5  18        0.20        9.78      3.41 o 
  -6   5  18       65.00       58.04      6.42 o 
  -5   5  18       12.41       13.70      3.43 o 
  -4   5  18        1.15       12.49      4.37 o 
  -3   5  18        2.98       -0.08      5.26 o 
  -2   5  18        0.00       -3.70      3.70 o 
  -1   5  18        0.24        3.45      3.75 o 
   0   5  18        8.36        2.97      4.93 o 
   1   5  18        1.02        9.59      3.95 o 
   2   5  18        7.06        8.90      4.58 o 
  -7   6  18        2.79       -1.39      3.31 o 
  -6   6  18        0.87        1.42      3.76 o 
  -5   6  18        1.23        8.24      3.01 o 
  -4   6  18        0.20        7.42      5.83 o 
  -3   6  18       37.18       41.23      6.08 o 
  -2   6  18        3.59       -0.69      3.27 o 
  -1   6  18       12.29        9.06      4.09 o 
   0   6  18        1.19        2.47      3.90 o 
   1   6  18        1.06        7.90      3.97 o 
 -11   1  19        0.78        4.47      6.03 o 
 -10   1  19        1.08        7.30      4.09 o 
  -9   1  19        1.06        4.25      3.63 o 
  -8   1  19       25.04       25.14      3.79 o 
  -7   1  19        2.42       -2.99      2.99 o 
  -6   1  19       11.63       14.81      3.17 o 
  -5   1  19        2.21        7.34      3.95 o 
  -4   1  19        0.02        1.82      2.72 o 
  -3   1  19        4.75        8.45      2.75 o 
  -2   1  19        3.12        5.13      3.42 o 
  -1   1  19       53.60       59.90      4.13 o 
   0   1  19       66.10       62.81      6.68 o 
   1   1  19        3.37        7.34      4.26 o 
   2   1  19       11.38       21.26      3.58 o 
   3   1  19        1.67        8.31      4.38 o 
   4   1  19        8.99       12.89      3.60 o 
 -11   2  19        1.50        1.81      3.79 o 
 -10   2  19        3.80       15.04      4.49 o 
  -9   2  19        7.20       11.49      8.87 o 
  -8   2  19        3.24       15.49      4.00 o 
  -7   2  19        9.18        9.26      2.98 o 
  -6   2  19       16.64       26.66      6.76 o 
  -5   2  19       20.06       25.31      5.92 o 
  -4   2  19       18.06       13.25      7.52 o 
  -3   2  19        8.79        7.08      2.51 o 
  -2   2  19        0.23        4.71      2.96 o 
  -1   2  19        0.07        7.25      3.21 o 
   0   2  19        0.28        3.89      3.22 o 
   1   2  19        3.16        6.03      3.97 o 
   2   2  19        1.53        5.65      4.37 o 
   3   2  19       15.77       15.34      6.46 o 
   4   2  19        0.79       10.21      3.34 o 
 -10   3  19        2.78        5.77      4.65 o 
  -9   3  19        1.75        7.74     11.18 o 
  -8   3  19        0.01        7.65      5.47 o 
  -7   3  19        0.88       -3.04      3.50 o 
  -6   3  19        0.05        0.82      3.29 o 
  -5   3  19        0.55        6.91      5.59 o 
  -4   3  19        7.23        5.80      5.93 o 
  -3   3  19        0.30        0.54      3.21 o 
  -2   3  19        2.23       11.19      2.92 o 
  -1   3  19        8.90       26.52      9.69 o 
   0   3  19        6.50       14.16      3.33 o 
   1   3  19        9.03       12.71      2.92 o 
   2   3  19        5.16        4.85      3.96 o 
   3   3  19        0.38        6.26      3.28 o 
  -9   4  19        0.00        7.14      4.10 o 
  -8   4  19        7.98        5.23      5.03 o 
  -7   4  19        6.45       -2.19      5.52 o 
  -6   4  19        9.67       14.82      5.20 o 
  -5   4  19        0.25       15.85      3.78 o 
  -4   4  19        1.85       10.05      3.70 o 
  -3   4  19        4.02        6.75      3.33 o 
  -2   4  19        3.43        3.49      6.41 o 
  -1   4  19        5.60        2.61      3.31 o 
   0   4  19        4.56       15.86      5.24 o 
   1   4  19        0.62        0.67      7.68 o 
   2   4  19        8.02        7.52      4.21 o 
  -8   5  19        0.00        6.57      5.96 o 
  -7   5  19        0.38        9.17      4.81 o 
  -6   5  19       12.79       13.66      4.74 o 
  -5   5  19        3.57        8.05      5.20 o 
  -4   5  19       15.09       22.76      5.27 o 
  -3   5  19        1.45        0.50      4.72 o 
  -2   5  19        0.44        0.51      3.54 o 
  -1   5  19        3.68       22.08      5.41 o 
   0   5  19        3.76        9.99      3.52 o 
   1   5  19        4.75       -3.67      3.67 o 
  -5   6  19        0.93       -0.05      3.11 o 
  -4   6  19        0.00        3.49      4.57 o 
  -3   6  19       11.38       13.03      6.80 o 
  -2   6  19        8.10       15.45      7.99 o 
  -1   6  19       11.05       14.86      4.27 o 
 -10   0  20        3.55        4.79      8.17 o 
  -9   0  20        0.51        7.34      6.76 o 
  -8   0  20       10.16       27.54     12.47 o 
  -7   0  20        0.78        9.58     10.22 o 
  -6   0  20       29.30       18.42      4.34 o 
  -5   0  20        7.60       10.70      3.62 o 
  -4   0  20      131.29      124.73     21.33 o 
  -3   0  20      156.42      136.13      4.87 o 
  -2   0  20       97.26       92.34      7.67 o 
  -1   0  20       22.01       19.93      3.73 o 
   0   0  20       36.06       32.88      6.07 o 
   1   0  20       75.84       67.90     13.72 o 
   2   0  20        7.33        4.70      6.51 o 
   3   0  20        2.83        7.08      4.68 o 
 -10   1  20        3.75        5.50      5.00 o 
  -9   1  20       25.48       10.46      3.81 o 
  -8   1  20       46.60       27.80      4.15 o 
  -7   1  20        1.52        4.55      4.17 o 
  -6   1  20        3.28        1.51      7.52 o 
  -5   1  20       23.84        8.41      2.74 o 
  -4   1  20       69.86       62.52      5.00 o 
  -3   1  20       92.94       88.89      7.29 o 
  -2   1  20       54.26       57.54      3.54 o 
  -1   1  20        8.33       10.01      5.28 o 
   0   1  20        0.75        3.23      6.37 o 
   1   1  20       38.99       39.25      5.67 o 
   2   1  20       13.96       11.08      3.16 o 
   3   1  20        1.06        0.47      2.92 o 
 -10   2  20        1.43        0.60      8.59 o 
  -9   2  20        0.02        0.64      8.46 o 
  -8   2  20       27.36       21.31      3.74 o 
  -7   2  20       11.89       11.84      3.37 o 
  -6   2  20        2.67        6.36      4.23 o 
  -5   2  20        6.84        8.32      4.18 o 
  -4   2  20       39.05       28.97      5.09 o 
  -3   2  20       88.89      109.32      7.94 o 
  -2   2  20        0.52        1.00      5.02 o 
  -1   2  20        7.24       12.39      6.16 o 
   0   2  20        0.01       12.18      3.10 o 
   1   2  20       21.15       26.72      3.22 o 
   2   2  20        0.38       -1.61      2.49 o 
   3   2  20       14.42       18.00      3.32 o 
  -9   3  20        1.89        7.23     13.32 o 
  -8   3  20        2.92       15.07      5.69 o 
  -7   3  20        5.27        0.42      4.58 o 
  -6   3  20        7.16       11.23      8.53 o 
  -5   3  20        7.10        6.71      5.47 o 
  -4   3  20        0.14        3.66      3.06 o 
  -3   3  20        0.09        4.20      3.74 o 
  -2   3  20        1.54       11.22     10.23 o 
  -1   3  20       35.23       32.19      4.12 o 
   0   3  20        1.60        4.22      3.13 o 
   1   3  20        2.05        5.55      3.57 o 
   2   3  20        4.20        3.08      3.10 o 
  -8   4  20        2.89       -0.32      8.67 o 
  -7   4  20        1.45       19.30      5.90 o 
  -6   4  20       53.13       52.38      4.65 o 
  -5   4  20        8.52        4.97      3.50 o 
  -4   4  20        3.02        4.83      6.24 o 
  -3   4  20        2.89        5.17      7.25 o 
  -2   4  20        1.64        0.31      4.25 o 
  -1   4  20        0.13        0.67      3.50 o 
   0   4  20        4.58        9.02      5.51 o 
   1   4  20        0.19       11.31      4.44 o 
  -6   5  20        0.10        1.68      3.97 o 
  -5   5  20        1.18        3.03      7.38 o 
  -4   5  20        1.94        2.93      4.37 o 
  -3   5  20        0.04        4.01      4.58 o 
  -2   5  20       15.64       18.21      8.68 o 
  -1   5  20       31.34       25.73      4.65 o 
  -9   1  21        0.37        3.10      4.37 o 
  -8   1  21        0.65        8.38      3.38 o 
  -7   1  21        1.41        3.37      3.61 o 
  -6   1  21        0.33        8.76      3.17 o 
  -5   1  21        6.37        3.40      4.64 o 
  -4   1  21       20.13       30.57      3.09 o 
  -3   1  21       12.35       18.19      5.66 o 
  -2   1  21       18.60       25.14      3.10 o 
  -1   1  21        1.06        6.56      3.13 o 
   0   1  21        3.81       11.07      2.88 o 
   1   1  21        3.40        6.00      3.33 o 
   2   1  21        7.89       10.07      4.14 o 
  -9   2  21       13.11        9.41      5.16 o 
  -8   2  21        0.69        1.22      4.22 o 
  -7   2  21        0.06       -3.51      3.51 o 
  -6   2  21        3.04       13.62      3.49 o 
  -5   2  21        1.20       -4.67      5.23 o 
  -4   2  21        0.60        2.39      6.34 o 
  -3   2  21       21.28       23.58      3.33 o 
  -2   2  21        0.50        3.74      2.89 o 
  -1   2  21       13.83       24.09      3.48 o 
   0   2  21        2.81       18.25      5.67 o 
   1   2  21       15.84        3.63      4.20 o 
   2   2  21        2.61       12.91      6.46 o 
  -8   3  21        0.01        6.64      5.81 o 
  -7   3  21        0.36       -5.04      5.59 o 
  -6   3  21        1.76        6.34      3.97 o 
  -5   3  21       19.42       27.67      8.72 o 
  -4   3  21       43.41       52.99      6.57 o 
  -3   3  21        0.74        6.38      3.49 o 
  -2   3  21        3.80       10.85      7.03 o 
  -1   3  21        3.43       15.60      3.26 o 
   0   3  21        1.09       10.29      5.19 o 
   1   3  21        5.64        1.09      5.42 o 
  -7   4  21        6.82       18.01      8.02 o 
  -6   4  21       19.56       17.38      6.26 o 
  -5   4  21        1.72       -1.14      6.46 o 
  -4   4  21        9.64       16.42      6.28 o 
  -3   4  21       16.75       17.60      3.12 o 
  -2   4  21        0.05       -3.57      5.42 o 
  -1   4  21        1.81       10.63      3.10 o 
  -8   0  22       12.11        4.91      5.92 o 
  -7   0  22        0.58       12.08      5.75 o 
  -6   0  22        0.41        2.70      5.25 o 
  -5   0  22        0.29       12.04      4.44 o 
  -4   0  22       24.33       16.68      3.94 o 
  -3   0  22        5.95       12.74      3.86 o 
  -2   0  22       12.72       19.22      4.58 o 
  -1   0  22        7.20        0.71      5.23 o 
   0   0  22       17.17        9.14      3.57 o 
   1   0  22       26.81       13.59     10.77 o 
  -8   1  22        1.35       -1.50      3.45 o 
  -7   1  22        3.48        5.83      3.28 o 
  -6   1  22        3.53       11.34      5.00 o 
  -5   1  22        5.10       14.45      3.00 o 
  -4   1  22       57.62       41.98      3.79 o 
  -3   1  22       11.28        5.08      2.96 o 
  -2   1  22        7.68       13.27      2.59 o 
  -1   1  22        3.35       -2.22      2.80 o 
   0   1  22        0.04        6.98      3.08 o 
   1   1  22        1.96       19.52      5.86 o 
  -8   2  22        5.31        9.09      6.54 o 
  -7   2  22        1.32        0.02      4.10 o 
  -6   2  22        8.28        5.53      4.03 o 
  -5   2  22        3.48       10.05      3.02 o 
  -4   2  22        3.44        8.56      8.18 o 
  -3   2  22        0.03       10.52      3.58 o 
  -2   2  22        4.11        8.35      3.42 o 
  -1   2  22        2.67       10.32      5.14 o 
   0   2  22        0.53        3.22      4.63 o 
  -6   3  22        3.06       -2.12      5.05 o 
  -5   3  22        1.75       -0.34      6.50 o 
  -4   3  22       14.30       13.12      3.35 o 
  -3   3  22        0.14       -3.68      3.68 o 
  -2   3  22        1.31       -0.49      5.21 o 
  -1   3  22        0.21        5.19      9.81 o 
  -6   1  23        0.13       -1.68      3.72 o 
  -5   1  23        0.82        5.00      3.62 o 
  -4   1  23        8.06       12.65      4.28 o 
  -3   1  23        1.97        4.44      5.57 o 
  -2   1  23        0.70        4.05      6.58 o 
  -5   2  23       31.23       21.56      2.99 o 
  -4   2  23       31.73       30.48      5.94 o 
  -3   2  23        8.45        7.52      4.67 o 
                                                 
